# Supplementary material for: How breaking a sweat affects mood: The mediating role of self-efficacy between physical exercise and emotion regulation ability
Source: PLoS One. 2024 Jun 13;19(6):e0303694. doi: 10.1371/journal.pone.0303694 (PMC11175485; doi:10.1371/journal.pone.0303694)
Supplement: S1 Data — (XLSX) [file pone.0303694.s001.xlsx]

## Sheet: file_DATE
Place of filling	Q4	Q7	Q10	Q12	Q11_13_ Physical Exercise Grade	Q19_1	Q19_2	Q19_3	Q19_4	Q19_5	Q19_6	Q19_7	Q19_8	Q19_9	Q19_10	Q19_11	Q19_12	Q19_13	Q19_14	Q19_15	Q19_16	Q19_17	Q19_18	Q19_19	Q19_20	Q19_21	Q19_ Pressure	Q19_ Pressure class	Q19_ Anxiety	Q19_ Anxiety rating	Q19_ Depression	Q19_ Depression grade	Q20	Q21_1	Q21_2	Q21_3	Q21_4	Q22	Q23	Q24	Q25	Q26_1	Q26_2	Q26_3	Q26_4	Q26_5	Q26_6	Q26_7	PSQI Total Score
East	1	1	1	2	1	2	2	1	2	2	3	2	3	1	2	2	2	2	2	1	1	1	2	1	1	1	16	2	10	3	10	2	3	2	4	3	4	23	30	6	6.5	1	1	1	1	1	3	1	9
East	1	1	1	1	1	2	2	2	2	2	2	2	2	2	2	2	2	2	2	2	2	2	2	2	2	2	14	2	14	4	14	3	2	4	3	3	3	24	60	7	6	3	1	1	1	1	1	1	9
East	1	1	1	2	1	3	3	3	3	3	2	2	2	2	2	2	2	2	2	2	2	3	2	2	2	2	15	2	16	4	17	3	4	3	3	3	3	23	10	7	7	2	2	1	1	1	1	1	9
East	1	1	1	1	1	2	2	3	1	3	1	2	2	2	2	2	2	2	2	2	2	1	1	1	1	3	12	1	11	3	16	3	1	4	4	3	2	3	3	11	7	2	1	1	1	1	1	1	8
East	1	1	1	3	1	1	1	1	1	1	1	1	1	4	3	1	2	2	1	2	1	1	1	1	1	2	8	1	11	3	11	2	2	3	3	3	3	24	20	7	7	3	1	1	1	1	1	1	9
East	1	1	1	1	1	2	1	1	1	2	1	1	1	2	2	2	1	2	1	1	2	1	1	1	2	2	9	1	9	2	12	3	5	3	4	2	5	23	10	7	7	2	1	1	1	1	1	1	8
East	1	1	1	1	1	2	2	2	2	2	2	2	2	2	2	2	2	2	2	2	2	2	2	2	2	2	14	2	14	4	14	3	3	3	3	3	3	24	3	7	6	1	3	1	1	1	1	1	9
East	1	1	1	1	1	2	2	2	2	2	2	2	2	2	2	2	2	2	2	2	2	2	2	2	2	2	14	2	14	4	14	3	3	3	3	3	3	23	30	7	7	2	2	1	1	1	1	1	9
East	1	1	1	2	1	3	2	3	2	3	2	1	2	1	2	1	1	2	1	1	1	1	1	1	1	1	11	1	9	2	13	3	2	2	4	2	3	1	5	7.3	6	1	1	1	1	1	1	1	7
East	1	1	1	1	1	2	2	3	2	2	2	2	2	3	2	2	3	2	4	2	2	2	2	1	2	2	17	3	14	4	15	3	2	3	3	3	3	23	10	6.3	7	1	1	1	1	1	1	1	7
East	1	1	1	2	1	2	2	2	1	1	1	2	2	2	2	2	2	2	1	2	1	1	1	1	1	1	11	1	11	3	10	2	3	1	4	1	4	22	1	7	7	1	1	1	1	1	1	1	7
East	1	1	1	3	1	4	3	2	1	3	2	1	2	4	1	2	2	1	1	1	1	1	1	2	2	2	14	2	14	4	11	2	4	1	4	1	5	22	5	6	7	1	1	1	1	1	1	1	7
East	1	1	1	2	1	2	2	2	2	2	2	2	2	2	2	2	2	2	2	2	2	1	1	1	1	1	13	2	12	3	12	3	3	1	5	1	4	23	10	7	7	1	2	1	1	1	1	1	8
East	1	1	1	1	1	2	2	2	2	2	2	2	2	2	2	2	2	2	2	2	2	2	2	2	2	2	14	2	14	4	14	3	4	3	3	3	3	22	10	7	6	1	1	1	1	1	1	1	7
East	1	1	1	2	1	2	2	2	1	1	3	1	4	4	3	3	2	2	4	3	1	1	1	1	2	2	19	3	14	4	12	3	2	5	4	3	3	1	3	6	6	1	1	1	1	2	2	1	9
East	1	1	1	1	1	2	1	1	1	1	1	1	1	2	2	1	1	2	1	1	2	2	1	1	1	1	8	1	8	2	11	2	2	2	4	3	2	23	10	7	7	1	1	1	1	2	1	1	8
East	1	1	1	1	1	2	1	1	1	2	2	1	2	3	1	2	2	2	2	2	3	1	2	2	2	2	14	2	12	3	12	3	2	2	4	2	4	22.3	30	6.45	7	2	1	1	1	1	1	2	9
East	1	1	1	4	1	2	2	2	2	2	2	1	2	3	2	2	2	2	2	1	2	2	2	2	2	2	14	2	13	3	14	3	3	3	4	3	4	23	30	#NULL!	7	1	1	1	1	1	1	2	8
East	1	1	1	2	1	1	1	1	1	2	1	1	2	2	1	2	1	1	1	1	1	2	1	1	1	3	9	1	8	2	11	2	3	1	4	3	4	24	10	9	7	1	1	1	1	1	1	1	7
East	1	1	1	3	1	1	3	1	1	2	2	1	1	3	1	1	2	1	2	1	1	3	4	2	4	1	13	2	15	4	10	2	2	1	4	3	2	23	15	#NULL!	7	2	1	1	1	1	1	2	9
East	1	1	1	4	1	1	3	2	1	1	1	2	2	3	3	1	1	2	3	2	2	2	2	1	1	3	11	1	13	3	15	3	2	2	3	2	2	12	15	6	5	2	1	1	1	1	1	1	8
East	1	1	1	2	1	3	3	2	2	3	3	2	3	4	4	3	3	3	3	3	3	3	1	1	1	2	19	3	16	4	20	4	3	2	4	5	2	#NULL!	#NULL!	#NULL!	7	1	2	1	1	1	1	1	8
East	1	1	1	3	1	2	3	2	1	1	1	1	1	2	2	2	2	2	2	1	1	2	2	1	1	1	12	1	10	3	11	2	3	2	2	3	3	22	140	7	7	1	1	1	1	1	1	1	7
East	1	1	1	3	1	2	2	2	2	2	2	2	2	2	2	2	2	2	2	2	2	1	2	1	1	1	14	2	12	3	12	3	3	4	3	3	3	11	10	6	7	1	1	1	1	1	1	1	7
East	1	1	1	4	1	2	2	2	2	2	2	2	2	2	2	2	2	2	2	2	2	2	2	2	2	2	14	2	14	4	14	3	3	3	3	3	3	24	3	7	6.5	1	1	2	1	1	1	1	8
East	1	1	1	2	1	2	2	2	1	2	2	2	2	2	1	2	2	2	2	1	2	2	2	1	2	2	14	2	11	3	13	3	2	3	3	3	3	23	20	#NULL!	6.5	1	1	1	1	1	1	1	7
East	1	1	1	2	1	1	2	2	2	2	2	2	2	1	1	1	1	1	1	1	1	2	2	2	1	1	10	1	11	3	10	2	3	3	3	3	3	24	30	10	7	2	1	1	1	1	1	1	8
East	1	1	1	2	1	3	1	3	1	2	2	2	3	3	3	3	3	2	2	2	3	3	3	2	3	3	19	3	14	4	19	4	2	3	4	3	2	23	7	6	7	1	1	1	1	1	1	1	7
East	1	1	1	2	1	2	2	2	2	2	2	2	2	2	2	2	2	2	2	2	2	2	2	2	2	2	14	2	14	4	14	3	2	2	3	2	2	23	15	#NULL!	7	2	1	2	1	1	1	1	9
East	1	1	1	2	1	2	2	1	1	1	1	2	2	3	2	2	2	3	2	1	2	2	2	1	2	1	13	2	12	3	12	3	2	4	2	2	2	#NULL!	10	#NULL!	7	1	1	2	1	1	2	1	9
East	1	1	1	1	1	3	3	3	2	3	3	1	3	4	2	2	3	3	3	1	4	4	4	4	1	1	21	3	16	4	20	4	2	5	4	4	3	24	20	#NULL!	6	1	1	1	1	1	1	1	7
East	1	1	1	3	1	2	2	2	1	2	2	1	2	4	2	2	3	2	3	2	2	2	2	2	2	2	16	2	14	4	14	3	2	1	3	3	2	24	10	8	7	2	1	1	1	1	1	1	8
East	1	1	1	3	1	2	2	1	1	2	1	1	1	4	2	2	1	2	3	1	2	2	1	1	1	2	11	1	11	3	13	3	3	2	4	2	4	22	10	6	6	1	1	1	1	1	2	1	8
East	1	1	1	1	1	2	2	2	1	2	2	1	1	2	1	1	1	2	3	1	1	2	1	1	1	1	11	1	9	2	11	2	2	2	4	1	4	23	4	6	7	1	1	1	1	1	1	1	7
East	1	1	1	3	1	3	2	2	1	2	2	1	3	2	2	2	2	2	2	2	2	2	2	2	2	2	16	2	12	3	14	3	2	4	3	3	3	22	40	7	7	1	1	1	1	1	1	3	9
East	1	1	1	2	1	3	2	1	1	2	1	2	2	3	2	1	1	1	1	1	2	2	1	1	1	2	10	1	11	3	12	3	1	2	4	3	2	23	10	6	7	2	1	1	1	1	1	1	8
East	1	1	1	2	1	4	4	4	4	1	1	1	1	1	1	1	1	1	1	1	1	1	1	1	1	1	10	1	13	3	10	2	5	3	5	3	5	24	1	8	7	1	1	1	1	1	1	1	7
East	1	1	1	2	1	2	2	2	2	2	2	2	2	2	2	2	2	2	2	2	2	2	2	2	2	2	14	2	14	4	14	3	3	3	3	3	3	23	15	7	7	1	1	1	1	1	1	1	7
East	1	1	1	2	1	4	4	1	1	4	4	1	2	4	2	4	4	4	4	4	4	1	3	2	2	1	25	4	18	4	17	3	2	4	2	1	2	23	5	7	6	2	1	1	1	1	1	1	8
East	1	1	1	3	1	4	2	2	1	2	1	2	2	4	3	2	2	1	1	1	2	3	2	1	1	1	14	2	12	3	14	3	3	1	1	1	2	23	10	6	7	2	1	1	1	1	1	1	8
East	1	1	1	2	1	2	2	2	2	3	3	2	2	2	2	2	2	2	2	2	2	2	2	2	2	2	15	2	14	4	15	3	3	4	3	3	3	0	0	6	6	1	1	1	1	1	1	1	7
East	1	1	1	2	1	2	4	3	2	1	2	2	3	2	1	1	3	1	1	1	1	1	2	1	2	2	14	2	14	4	10	2	2	3	4	3	3	24	5	6	6	1	1	1	1	1	2	2	9
East	1	1	1	3	1	1	2	1	1	2	2	2	2	2	2	2	2	2	2	2	2	1	1	2	2	2	12	1	13	3	12	3	3	2	2	2	2	23	15	6	7	1	1	1	1	1	1	1	7
East	1	1	1	2	1	1	1	1	3	2	2	2	1	1	2	1	1	1	1	1	2	1	1	2	1	1	8	1	11	3	10	2	2	2	3	2	3	24	5	#NULL!	7	1	1	1	1	1	1	1	7
East	1	1	1	1	1	2	2	2	2	2	2	2	2	2	2	2	2	2	2	2	2	2	2	2	2	2	14	2	14	4	14	3	3	3	3	3	3	23	1	6	7	1	1	1	1	1	1	1	7
East	1	1	1	3	1	2	3	3	2	2	1	1	1	1	1	1	1	1	1	1	1	1	1	1	1	1	8	1	10	3	10	2	5	1	4	1	5	23	10	6	7	1	1	1	1	1	1	1	7
East	1	1	1	3	1	1	2	2	1	2	2	1	1	2	2	2	2	1	2	2	2	1	1	1	1	1	11	1	10	3	11	2	3	1	1	1	4	23	5	7	7	1	1	1	1	1	1	1	7
East	1	1	1	1	1	2	2	1	1	3	3	2	2	3	2	2	2	2	2	1	2	2	3	3	2	2	16	2	14	4	14	3	2	3	3	3	3	23	20	8	7	1	1	1	1	1	1	1	7
East	1	1	1	3	1	2	2	2	2	2	2	2	2	2	2	2	2	2	2	2	2	2	2	2	2	2	14	2	14	4	14	3	2	3	3	3	3	23	10	6	6	1	1	1	1	1	1	1	7
East	1	1	1	1	1	2	2	1	1	2	1	1	1	4	2	2	2	2	3	2	2	2	1	1	2	1	12	1	13	3	12	3	2	2	3	2	4	23	30	7	7	2	1	1	1	1	1	1	8
East	1	1	1	2	1	4	1	1	1	3	1	1	1	1	3	3	2	1	1	2	1	1	2	1	2	2	14	2	9	2	12	3	1	2	3	3	2	23	30	6	7	1	1	1	1	1	1	1	7
East	1	1	1	2	1	2	2	3	1	2	1	1	2	2	1	1	1	1	1	1	2	1	3	1	1	1	11	1	9	2	11	2	4	1	5	1	3	23	10	6	7	1	2	1	1	1	1	1	8
East	1	1	1	3	1	2	2	2	2	2	3	3	3	3	3	3	3	2	2	1	1	1	1	2	2	3	17	3	15	4	14	3	2	2	2	2	3	23	20	6	7	3	1	1	1	1	1	1	9
East	1	1	1	4	1	1	1	4	2	1	1	1	1	1	1	1	1	1	1	1	1	1	1	1	1	1	7	1	8	2	10	2	3	1	5	1	5	21	3	6	7	1	1	1	1	1	1	1	7
East	1	1	1	2	1	1	2	1	1	1	1	1	1	2	1	2	1	1	2	1	1	2	1	1	2	1	9	1	10	3	8	2	3	1	5	1	4	23	5	#NULL!	6	1	1	1	1	1	1	1	7
East	1	1	1	3	1	1	1	1	1	1	1	1	1	1	1	1	1	1	1	1	1	1	1	1	1	1	7	1	7	2	7	1	5	1	4	1	4	23	10	6	6	1	1	1	1	1	1	1	7
East	1	1	1	3	1	1	1	1	1	1	1	1	1	1	1	1	1	1	1	1	1	1	1	1	1	1	7	1	7	2	7	1	4	1	4	1	4	23	5	6	5	1	1	1	1	1	1	1	7
East	1	1	1	4	1	2	2	1	1	1	1	1	1	2	1	1	1	1	4	1	1	1	1	1	1	1	11	1	9	2	7	1	4	1	5	1	4	22	30	#NULL!	6	1	1	1	1	1	1	1	7
East	1	1	1	2	1	2	3	1	1	2	1	1	1	2	1	1	1	1	2	1	2	1	2	1	1	1	10	1	10	3	9	2	2	2	4	1	4	24	10	7	7	1	1	1	1	1	2	2	9
East	1	1	1	3	1	1	1	1	1	1	1	1	3	2	1	1	1	1	1	1	1	1	1	1	1	1	9	1	8	2	7	1	4	1	5	1	4	23	10	#NULL!	7	1	1	1	1	1	2	1	8
East	1	1	1	2	1	1	1	1	1	1	1	1	1	1	1	1	1	1	1	1	1	1	1	1	1	1	7	1	7	2	7	1	2	3	3	3	3	24	5	7	7	1	1	1	1	1	1	1	7
East	1	1	1	1	1	2	2	2	2	2	1	1	1	1	1	1	1	1	1	1	1	1	1	1	1	1	8	1	9	2	9	2	3	3	3	3	3	11	3	6	7	1	1	1	1	1	1	1	7
East	1	1	1	3	1	2	2	2	2	2	1	1	1	3	1	2	1	1	2	2	1	1	1	1	1	1	10	1	12	3	9	2	3	1	1	1	3	#NULL!	#NULL!	#NULL!	7	1	2	1	1	1	1	1	8
East	1	1	1	1	1	1	1	1	1	1	1	1	1	1	1	1	1	1	1	1	1	1	1	1	1	1	7	1	7	2	7	1	3	1	5	1	5	24	5	7	7	1	1	1	1	1	1	1	7
East	1	1	1	2	1	1	2	1	1	1	1	1	1	1	1	1	1	1	1	1	1	1	1	1	1	1	7	1	8	2	7	1	3	2	4	1	3	10	30	7	7	2	1	1	1	1	1	1	8
East	1	1	1	1	1	2	2	2	2	2	2	2	2	2	1	1	1	1	1	1	1	1	1	1	1	1	10	1	11	3	9	2	5	1	5	1	5	#NULL!	#NULL!	#NULL!	7	2	1	2	1	1	1	1	9
East	1	1	1	1	1	2	2	1	1	2	1	1	1	1	1	1	1	1	1	1	1	1	1	1	1	1	8	1	8	2	8	2	3	1	5	1	4	23	10	6	7	1	1	1	1	1	1	1	7
East	1	1	1	2	1	2	2	1	3	2	2	2	2	2	1	1	1	1	2	1	1	1	1	2	1	2	11	1	13	3	9	2	2	2	2	2	2	#NULL!	5	6	7	1	1	3	1	1	1	1	9
East	1	1	1	2	1	1	2	1	1	1	1	1	2	2	1	1	1	1	1	1	1	1	1	1	1	1	8	1	9	2	7	1	2	2	1	2	4	23	5	6.3	7	1	1	1	1	1	1	3	9
East	1	1	1	2	1	1	1	1	1	1	1	1	1	1	1	1	1	1	1	1	1	1	1	1	1	1	7	1	7	2	7	1	4	1	5	1	4	22	10	#NULL!	7	1	1	1	1	1	1	1	7
East	1	1	1	2	1	2	2	2	2	1	2	1	2	1	1	1	1	1	1	1	1	1	2	1	1	1	11	1	9	2	8	2	2	4	3	3	2	23	10	7	7	1	1	1	1	1	1	1	7
East	1	1	1	1	1	1	1	1	1	1	1	1	1	1	1	1	1	1	1	1	1	1	1	1	1	1	7	1	7	2	7	1	4	1	1	3	2	23	30	6	7	1	1	1	1	1	1	1	7
East	1	1	1	2	1	1	1	1	1	2	1	1	1	1	1	1	1	1	1	1	1	2	1	1	1	1	7	1	7	2	9	2	4	1	5	1	5	#NULL!	#NULL!	#NULL!	6.5	1	1	1	1	1	1	1	7
East	1	1	1	2	1	2	2	1	1	1	1	1	1	1	1	1	1	1	1	1	1	1	1	1	1	1	8	1	8	2	7	1	4	1	4	1	5	22	10	7	7	1	1	1	1	1	1	1	7
East	1	1	1	2	1	1	1	1	1	2	1	1	2	2	1	1	1	1	1	1	1	1	1	1	1	1	8	1	8	2	8	2	2	1	4	1	5	23	5	#NULL!	6	2	1	1	1	1	1	1	8
East	1	1	1	3	1	1	1	1	1	1	1	1	1	1	1	1	1	1	1	1	1	1	1	1	1	1	7	1	7	2	7	1	4	1	1	1	5	24	10	7	7	1	1	1	1	1	1	1	7
East	1	1	1	2	1	1	1	1	1	1	1	1	1	1	1	1	1	1	1	1	1	1	1	1	1	1	7	1	7	2	7	1	4	1	5	1	5	23	5	6	7	1	2	2	1	1	1	1	9
East	1	1	1	2	1	2	2	1	2	2	2	2	2	2	1	1	2	2	3	1	1	1	2	2	1	1	14	2	12	3	9	2	2	2	4	4	1	#NULL!	#NULL!	#NULL!	7	1	1	1	1	1	1	1	7
East	1	1	1	3	1	1	1	3	1	1	1	1	1	2	1	1	1	1	2	1	1	1	1	1	1	1	8	1	8	2	9	2	4	1	5	1	5	23	1	6	6	1	1	1	1	1	1	1	7
East	1	1	1	3	1	1	1	1	1	1	1	1	1	1	1	1	1	1	1	1	1	2	1	1	1	1	7	1	7	2	8	2	4	1	5	1	5	21	5	7	7	1	1	1	1	1	1	1	7
East	1	1	1	3	1	2	2	2	1	1	1	1	1	2	1	1	1	1	1	1	1	1	1	1	1	1	8	1	9	2	8	2	4	1	4	1	5	23	4	6	7	1	1	1	1	1	1	1	7
East	1	1	1	3	1	2	2	1	1	2	1	1	1	1	2	1	1	1	2	1	1	1	1	1	1	1	9	1	8	2	9	2	4	1	5	1	5	24	5	6	6	1	1	1	1	1	1	1	7
East	1	1	1	2	1	2	1	1	1	2	1	1	1	3	1	1	1	1	2	1	1	1	1	1	1	1	9	1	9	2	8	2	2	2	4	2	4	23	5	#NULL!	7	1	1	1	1	1	1	1	7
East	1	1	1	2	1	1	1	1	1	1	1	1	1	4	1	1	1	1	2	1	2	1	2	2	1	2	9	1	11	3	9	2	2	3	3	2	3	23	5	#NULL!	7	1	1	3	1	1	1	1	9
East	1	1	1	2	1	1	1	1	1	1	1	1	1	1	1	1	1	1	1	1	1	1	1	1	1	1	7	1	7	2	7	1	4	1	5	1	5	24	5	6	7	1	1	1	1	1	1	1	7
East	1	1	1	2	1	1	1	1	1	1	1	1	1	1	1	1	1	1	1	1	1	1	1	1	1	1	7	1	7	2	7	1	5	1	5	1	5	23	10	6	7	1	1	1	1	1	1	1	7
East	1	1	1	2	1	1	1	1	1	1	1	1	1	1	1	1	1	1	1	1	1	1	1	1	1	1	7	1	7	2	7	1	5	1	5	1	5	23	5	6	7	1	1	1	1	1	1	1	7
East	1	1	1	1	1	1	2	1	1	1	1	1	3	3	1	1	1	1	3	1	1	1	1	1	1	1	11	1	10	3	7	1	5	1	5	1	5	23	10	6	7	1	1	1	1	1	1	1	7
East	1	1	1	3	1	2	2	2	1	1	1	1	1	2	1	1	1	1	2	1	1	1	1	1	1	1	9	1	9	2	8	2	2	2	4	3	4	24	20	8	6	1	1	1	1	1	1	1	7
East	1	1	1	3	1	1	1	1	1	1	1	1	1	1	1	1	1	1	2	1	1	1	1	1	1	3	8	1	7	2	9	2	3	1	4	4	4	23	15	6	6.5	1	1	1	1	1	1	1	7
East	1	1	1	2	1	1	1	1	1	1	1	1	1	1	1	1	1	1	1	1	1	1	1	1	1	1	7	1	7	2	7	1	4	1	4	1	4	23	10	6	7	1	2	1	1	1	1	1	8
East	1	1	1	3	1	2	3	1	2	2	1	1	2	2	1	2	1	2	2	1	1	1	1	1	1	1	11	1	11	3	9	2	2	1	5	1	5	24	10	6	6	1	1	1	1	1	1	1	7
East	1	1	1	2	1	2	3	1	1	1	1	1	2	2	1	1	1	1	2	1	1	2	1	2	1	2	10	1	11	3	9	2	4	1	4	1	4	23	10	6	6	2	1	1	1	1	1	2	9
East	1	1	1	3	1	1	1	1	1	1	1	1	1	1	1	1	1	1	1	1	1	1	1	1	1	1	7	1	7	2	7	1	5	4	5	2	5	24	1	8	7	1	1	1	1	1	1	1	7
East	1	1	1	3	1	2	2	1	1	2	1	1	1	1	1	1	1	1	1	1	1	1	1	1	1	1	8	1	8	2	8	2	3	2	4	2	4	23	30	7	7	1	1	1	1	1	1	1	7
East	1	1	1	2	1	1	1	1	1	1	1	1	1	1	1	1	1	1	1	1	1	1	1	1	1	1	7	1	7	2	7	1	5	1	5	1	5	0	10	6	6	1	1	1	1	1	1	1	7
East	1	1	1	2	1	2	2	2	2	2	2	2	2	1	1	1	1	1	1	1	1	1	1	1	1	1	10	1	10	3	9	2	4	5	1	5	1	24	1	8	7	1	1	1	1	1	1	1	7
East	1	1	1	3	1	1	1	1	1	1	1	1	1	1	1	1	1	1	1	1	1	1	1	1	1	1	7	1	7	2	7	1	3	3	4	3	4	23	#NULL!	#NULL!	7	1	1	1	1	1	1	1	7
East	1	1	1	3	1	1	1	1	1	1	1	1	1	1	1	1	1	1	1	1	1	1	1	1	1	1	7	1	7	2	7	1	3	1	5	1	5	24	5	6	6	1	1	1	1	1	1	1	7
East	1	1	1	3	1	3	2	1	1	1	1	1	1	1	1	1	1	1	1	1	1	1	1	1	1	1	9	1	8	2	7	1	3	1	5	1	5	23	15	6	6	2	1	1	1	1	1	1	8
East	1	1	1	2	1	1	1	1	1	1	1	1	1	3	1	1	1	2	2	1	1	1	1	1	1	1	8	1	9	2	8	2	4	1	5	1	5	24	3	7	6	1	1	1	1	1	1	1	7
East	1	1	1	4	1	1	1	1	1	1	1	1	1	1	1	1	1	1	1	1	1	1	1	1	1	1	7	1	7	2	7	1	5	1	5	1	5	22	10	6	7	1	1	1	1	1	1	1	7
East	1	1	1	4	1	1	1	1	1	1	1	1	1	1	1	1	1	1	1	1	1	1	1	1	1	1	7	1	7	2	7	1	3	3	3	2	5	24	5	6	6	1	1	1	1	1	1	1	7
East	1	1	1	3	1	1	1	1	1	1	1	1	1	1	1	1	1	1	1	1	1	1	1	1	1	1	7	1	7	2	7	1	3	3	3	3	3	23	20	6	7	1	1	1	1	1	1	1	7
East	1	1	1	2	1	1	1	1	1	1	1	1	1	1	1	1	1	1	1	1	1	1	1	1	1	1	7	1	7	2	7	1	3	1	1	1	5	22	10	6	7	1	1	1	1	1	1	1	7
East	1	1	1	3	1	2	3	2	2	1	1	1	1	1	2	2	2	1	1	1	1	1	1	1	1	1	10	1	10	3	9	2	2	2	5	1	3	23	10	#NULL!	7	1	1	1	1	1	1	1	7
East	1	1	1	1	1	1	1	1	1	1	1	1	2	1	2	2	1	1	1	1	1	1	1	1	1	1	9	1	7	2	8	2	2	2	2	2	4	24	5	7	6	1	1	1	1	1	1	1	7
East	1	1	1	4	1	1	1	1	1	1	1	1	1	2	1	1	1	1	1	1	1	1	1	1	1	1	7	1	8	2	7	1	1	4	3	2	4	23	10	6	7	1	1	1	1	2	1	1	8
East	1	1	1	2	1	1	2	1	1	2	2	1	1	1	1	1	1	1	1	1	1	2	1	1	1	1	8	1	8	2	9	2	2	3	3	3	3	24	0	6	6	1	1	1	1	1	1	1	7
East	1	1	1	4	1	2	3	1	1	1	1	1	1	2	1	1	1	1	1	1	1	1	2	1	1	1	9	1	10	3	7	1	2	4	4	3	3	24	0	7	7	1	1	1	1	1	1	1	7
East	2	1	1	3	1	1	1	1	1	1	1	1	3	3	3	1	1	2	1	1	1	1	1	3	1	1	9	1	11	3	10	2	2	1	5	5	2	23	15	#NULL!	7	1	1	1	1	1	1	1	7
East	2	1	1	1	1	2	1	1	3	2	3	3	2	3	1	2	2	2	2	2	2	1	2	4	2	2	15	2	18	4	11	2	2	4	2	3	2	23	#NULL!	#NULL!	6	2	1	1	2	1	1	1	9
East	2	1	1	2	1	2	2	2	2	2	3	2	3	3	2	3	2	2	2	2	3	2	1	2	2	3	16	2	15	4	16	3	2	4	2	3	3	23	10	7	7	1	1	1	1	1	2	1	8
East	2	1	1	3	1	3	2	1	1	1	1	1	1	4	2	2	2	3	2	2	1	1	3	1	1	2	14	2	12	3	11	2	4	1	4	1	4	23	15	#NULL!	6.5	1	1	1	1	1	1	1	7
East	2	1	1	2	1	2	3	3	1	2	2	2	2	2	1	2	2	2	2	2	1	1	1	1	1	1	13	2	12	3	11	2	4	1	4	2	4	#NULL!	10	6	6	2	1	1	1	1	1	2	9
East	2	1	1	4	1	2	2	3	1	2	1	1	1	2	1	1	2	1	3	1	1	1	2	1	1	1	12	1	9	2	10	2	4	2	4	1	4	23	10	6	7	1	1	1	1	1	1	1	7
East	2	1	1	2	1	2	2	2	2	2	2	2	2	2	2	2	2	2	2	2	2	2	2	2	2	2	14	2	14	4	14	3	2	3	3	3	3	22	20	#NULL!	7	1	1	1	1	1	1	1	7
East	2	1	1	2	1	3	2	2	2	2	2	2	2	2	2	2	2	2	2	2	2	2	2	2	2	2	15	2	14	4	14	3	3	3	3	3	3	23	5	#NULL!	6	1	3	1	1	1	1	1	9
East	2	1	1	3	1	2	2	2	2	2	2	2	2	3	2	2	2	2	2	2	2	1	1	1	2	2	13	2	14	4	13	3	4	2	4	2	4	23	5	6	7	2	1	1	1	1	1	1	8
East	2	1	1	2	1	2	2	1	1	2	2	1	2	2	2	2	2	2	2	1	2	2	2	1	2	2	14	2	10	3	13	3	2	3	3	3	3	23	5	6	7	1	1	1	1	1	2	2	9
East	2	1	1	3	1	1	2	2	2	2	2	2	2	2	2	2	2	2	2	2	2	2	1	1	2	2	12	1	13	3	14	3	2	2	3	3	3	23	15	#NULL!	7	2	1	1	1	1	1	2	9
East	2	1	1	2	1	1	1	1	1	2	2	2	2	2	1	2	1	2	1	1	1	1	1	1	1	2	10	1	9	2	10	2	3	3	4	2	3	23	10	7	7	1	2	1	1	1	1	1	8
East	2	1	1	2	1	1	2	1	1	1	2	1	2	3	2	2	2	1	2	1	1	2	1	1	1	2	12	1	10	3	10	2	2	3	4	4	3	23	15	7	7	1	1	1	1	1	1	1	7
East	2	1	1	3	1	2	1	1	1	2	2	2	2	3	2	2	2	2	2	1	1	1	2	2	2	2	14	2	12	3	11	2	4	5	5	1	4	23	30	6	7	2	2	1	1	1	1	1	9
East	2	1	1	1	1	2	2	2	2	2	2	2	2	2	2	2	2	2	2	2	2	2	2	2	2	2	14	2	14	4	14	3	1	4	2	3	2	24	30	8	6	1	2	1	2	1	1	1	9
East	2	1	1	1	1	4	4	1	1	3	3	1	2	4	2	2	2	2	4	2	2	1	3	4	3	2	20	3	19	4	13	3	3	1	4	1	4	23	5	6	7	1	1	3	1	1	1	1	9
East	2	1	1	2	1	2	1	1	1	2	1	2	2	2	1	2	2	2	2	1	2	2	1	2	1	2	12	1	10	3	12	3	3	2	4	2	5	22.3	15	7	7	1	2	1	1	1	1	1	8
East	2	1	1	5	1	3	3	3	3	3	1	1	3	1	1	1	1	1	1	1	1	1	1	1	1	1	11	1	11	3	11	2	2	1	4	1	4	11	30	7	7	2	1	1	1	1	1	1	8
East	2	1	1	2	1	2	2	2	2	2	2	2	2	2	2	2	2	2	2	2	2	2	2	2	2	2	14	2	14	4	14	3	3	2	4	2	3	23	10	7	7	1	2	1	1	1	2	1	9
East	2	1	1	3	1	2	2	2	2	2	2	2	2	2	1	2	2	2	2	2	2	1	2	1	2	1	14	2	13	3	11	2	3	3	3	2	4	24	10	7	6	1	1	1	1	1	1	1	7
East	2	1	1	2	1	2	1	2	2	2	1	1	2	3	1	1	1	1	1	1	1	2	1	2	1	2	9	1	11	3	11	2	4	2	4	2	4	23	#NULL!	6	7	1	1	1	1	1	2	1	8
East	2	1	1	3	1	2	2	2	2	2	2	2	2	2	2	2	2	2	2	2	2	2	2	2	2	2	14	2	14	4	14	3	3	4	4	4	4	#NULL!	60	#NULL!	7	1	1	1	1	1	1	1	7
East	2	1	1	2	1	2	2	2	2	2	2	2	2	2	2	2	2	2	2	2	2	2	2	2	2	2	14	2	14	4	14	3	2	3	3	3	3	23	30	7	7	2	2	1	1	1	1	1	9
East	2	1	1	2	1	2	2	1	2	1	1	1	2	2	1	1	2	2	4	1	1	2	1	1	2	2	13	2	11	3	10	2	2	2	4	3	3	23	10	9	7	1	1	2	1	1	1	1	8
East	2	1	1	2	1	2	2	1	2	2	1	1	1	2	2	2	2	2	2	2	2	1	1	1	1	1	11	1	11	3	11	2	3	1	5	1	4	23	5	7	7	1	1	1	1	1	1	1	7
East	2	1	1	2	1	2	3	2	3	2	1	1	1	2	2	1	2	1	1	1	1	1	1	1	1	1	9	1	12	3	10	2	3	3	3	3	3	23	30	#NULL!	7	1	1	1	1	1	1	1	7
East	2	1	1	3	1	2	2	2	2	2	1	1	2	2	1	2	2	2	1	1	1	1	1	1	1	2	11	1	10	3	11	2	2	3	4	3	3	23	15	7	7	1	1	1	1	1	1	1	7
East	2	1	1	3	1	2	2	2	2	2	2	2	2	2	2	2	2	1	1	1	1	1	1	1	1	1	12	1	11	3	10	2	3	1	3	3	4	23	5	7	7	1	1	1	2	2	1	1	9
East	2	1	1	4	1	2	2	2	2	1	1	1	2	2	1	1	2	2	2	2	1	1	2	2	1	2	12	1	12	3	10	2	3	4	3	2	4	23	15	#NULL!	7	2	1	2	1	1	1	1	9
East	2	1	1	3	1	3	2	2	1	2	2	2	2	3	2	2	3	2	1	2	3	1	1	2	2	3	14	2	14	4	15	3	3	2	4	3	3	24	5	7	6	1	1	2	1	1	2	1	9
East	2	1	1	1	1	4	4	4	4	4	4	4	4	4	4	4	4	1	1	1	1	1	1	1	1	1	22	3	19	4	16	3	3	3	3	3	3	21	5	8	6	1	1	1	1	1	1	1	7
East	2	1	1	4	1	1	1	1	1	1	1	1	1	3	2	2	2	2	2	1	1	1	1	1	1	3	10	1	9	2	11	2	3	3	4	3	3	23	20	6	6	1	1	1	1	1	1	1	7
East	2	1	1	3	1	2	2	1	2	2	2	1	4	4	2	2	4	3	2	3	2	2	4	1	2	4	20	3	15	4	16	3	2	2	4	2	3	24	2	7	7	1	1	1	1	1	1	1	7
East	2	1	1	2	1	2	2	2	2	2	2	2	2	2	2	2	2	1	1	1	1	2	2	2	2	2	13	2	13	3	12	3	3	2	2	2	2	22	15	6	6	1	1	3	1	1	1	1	9
East	2	1	1	2	1	2	1	1	1	2	1	1	3	3	2	2	2	1	1	2	2	1	1	1	2	1	12	1	11	3	10	2	2	2	3	3	4	23	30	7	7	1	1	1	1	1	3	1	9
East	2	1	1	3	1	2	3	1	1	2	1	1	2	3	1	1	2	1	2	1	3	1	1	1	1	1	11	1	11	3	10	2	3	1	5	1	4	24	#NULL!	#NULL!	6	1	1	1	1	1	1	3	9
East	2	1	1	2	1	2	3	2	2	2	1	1	2	3	2	3	2	1	3	1	1	3	4	2	1	2	17	3	13	3	13	3	2	3	4	2	3	23	10	6.4	7	1	1	2	1	1	1	1	8
East	2	1	1	1	1	1	3	1	1	4	1	1	2	4	4	2	1	1	1	1	1	1	2	2	1	4	10	1	13	3	16	3	2	3	4	3	3	24	120	7	6	1	1	1	1	1	1	1	7
East	2	1	1	2	1	2	2	2	2	2	2	2	2	2	2	1	2	1	1	1	1	2	1	2	1	2	11	1	12	3	12	3	4	1	4	1	4	23	5	23	7	1	1	1	1	1	1	1	7
East	2	1	1	1	1	2	2	2	2	2	2	2	2	2	2	2	2	2	2	2	2	2	2	2	2	2	14	2	14	4	14	3	5	2	2	2	2	23	#NULL!	7	1	1	1	1	1	1	1	1	7
East	2	1	1	2	1	2	2	2	2	1	3	1	2	1	1	2	2	1	2	1	1	2	2	1	2	2	15	2	10	3	10	2	2	2	2	3	2	23	5	6	7	1	1	1	1	1	2	2	9
East	2	1	1	2	1	1	1	1	1	2	1	1	1	2	1	1	1	1	2	1	2	2	1	1	1	2	8	1	8	2	11	2	3	1	5	2	4	#NULL!	10	#NULL!	7	1	3	1	1	1	1	1	9
East	2	1	1	3	1	1	1	1	1	1	1	2	1	2	1	2	2	2	2	2	2	2	2	2	2	2	11	1	12	3	11	2	3	3	3	3	3	23	10	7	7	1	1	2	1	1	1	1	8
East	2	1	1	3	1	3	2	2	2	2	1	1	3	3	2	2	2	2	3	2	1	2	3	1	1	2	17	3	12	3	13	3	2	3	4	3	3	24	15	7	7	3	1	1	1	1	1	1	9
East	2	1	1	2	1	2	2	1	2	3	2	2	2	2	2	2	2	2	2	2	1	2	2	1	1	2	14	2	12	3	13	3	2	2	3	2	3	23	10	6	7	1	1	2	1	1	1	1	8
East	2	1	1	4	1	2	3	2	2	2	2	1	2	4	1	2	3	2	2	2	2	1	2	2	2	2	15	2	16	4	12	3	3	2	3	2	3	#NULL!	15	#NULL!	6	1	2	1	1	1	1	1	8
East	2	1	1	3	1	2	2	2	2	2	2	2	2	2	2	1	1	1	1	1	1	1	1	1	1	1	10	1	11	3	10	2	3	2	4	3	3	23	10	6	7	1	1	1	1	1	1	1	7
East	2	1	1	1	1	2	2	3	2	1	1	2	2	4	2	3	2	3	3	3	2	2	2	2	2	3	15	2	17	4	16	3	3	2	5	2	4	23	15	8	7	2	1	1	1	1	1	1	8
East	2	1	1	3	1	1	2	2	1	2	1	1	2	3	2	2	4	2	1	1	1	1	1	1	1	1	12	1	10	3	11	2	3	2	2	1	4	23	5	7	6	1	1	1	1	1	1	1	7
East	2	1	1	2	1	2	2	2	3	2	3	2	3	2	2	3	2	2	3	1	2	1	2	2	2	2	18	3	14	4	13	3	3	2	4	2	3	12	5	9	6	2	1	2	1	1	1	1	9
East	2	1	1	2	1	2	3	2	1	2	2	1	2	3	2	2	2	2	3	1	2	2	1	1	2	1	14	2	12	3	13	3	3	2	4	1	4	#NULL!	#NULL!	11	7	3	1	1	1	1	1	1	9
East	2	1	1	2	1	2	2	2	2	2	2	2	2	2	2	2	2	2	2	2	2	2	2	2	2	2	14	2	14	4	14	3	2	1	5	5	4	23	20	8	0	1	1	1	1	1	1	1	7
East	2	1	1	1	1	2	2	2	2	2	2	2	2	2	2	2	2	2	2	2	2	2	2	2	2	2	14	2	14	4	14	3	3	2	2	3	2	22	5	6	7	2	2	1	1	1	1	1	9
East	2	1	1	3	1	2	2	3	2	1	1	2	2	2	2	2	2	2	2	2	2	1	1	1	2	1	12	1	13	3	12	3	2	1	4	1	4	24	2	8	7	1	1	2	1	1	1	1	8
East	2	1	1	2	1	2	2	2	2	2	2	2	2	2	2	2	2	2	2	2	2	2	2	2	2	2	14	2	14	4	14	3	2	2	3	4	3	24	5	7	6	1	1	1	1	3	1	1	9
East	2	1	1	2	1	2	2	2	2	2	2	2	2	3	2	2	2	2	2	2	2	2	2	2	2	2	14	2	15	4	14	3	2	2	3	3	3	22	10	7	7	1	2	1	1	2	1	1	9
East	2	1	1	5	1	4	3	1	2	4	4	2	3	4	3	4	3	4	3	3	2	1	2	3	4	3	23	3	21	5	18	3	3	3	4	4	3	22	30	7.3	6	2	1	2	1	1	1	1	9
East	2	1	1	3	1	1	2	3	2	2	2	2	2	2	2	2	2	2	2	2	2	1	1	1	2	2	12	1	13	3	14	3	4	1	2	1	2	23	#NULL!	#NULL!	7	2	1	1	1	1	1	1	8
East	2	1	1	2	1	3	3	3	2	3	3	2	3	3	2	3	3	3	2	1	1	1	2	2	1	1	19	3	14	4	14	3	3	2	4	2	3	23	15	6.1	6	1	1	1	1	1	2	2	9
East	2	1	1	3	1	2	2	1	2	2	1	2	3	3	2	2	1	2	1	2	1	1	2	2	2	1	12	1	15	4	10	2	3	2	4	1	4	23	#NULL!	#NULL!	5	3	1	1	1	1	1	1	9
East	2	1	1	2	1	1	4	2	2	1	1	1	1	2	1	2	2	2	1	1	1	1	1	2	2	2	9	1	14	4	10	2	2	4	2	3	2	23	5	6	7	1	1	1	1	2	2	1	9
East	2	1	1	2	1	2	2	1	1	2	2	1	2	3	1	1	2	1	2	1	2	2	2	1	1	2	13	2	10	3	11	2	2	2	4	3	3	23	15	#NULL!	6	2	2	1	1	1	1	1	9
East	2	1	1	1	1	1	1	1	1	1	1	1	1	2	2	1	2	2	2	1	1	2	2	1	2	2	10	1	9	2	11	2	2	4	2	4	3	23	#NULL!	7	7	1	1	1	1	1	1	1	7
East	2	1	1	1	1	2	2	2	2	2	2	2	2	2	2	2	2	2	2	2	2	2	2	2	2	2	14	2	14	4	14	3	3	4	4	1	3	23.5	15	6	7	1	1	2	1	1	1	1	8
East	2	1	1	3	1	2	2	2	2	2	2	2	2	2	2	2	2	2	2	2	2	1	2	2	2	2	14	2	14	4	13	3	3	3	4	2	4	23	30	7	7	1	1	1	1	1	2	2	9
East	2	1	1	2	1	3	3	2	2	2	1	1	2	3	2	2	2	2	2	2	2	1	2	2	2	2	14	2	15	4	13	3	2	3	4	1	4	23	5	#NULL!	7	1	1	2	1	1	1	1	8
East	2	1	1	2	1	2	2	1	1	3	2	1	2	2	1	1	2	1	2	1	2	1	2	1	1	1	13	2	9	2	10	2	2	1	5	3	4	23	10	7	7	1	1	1	1	1	1	1	7
East	2	1	1	1	1	2	1	1	1	2	1	1	2	3	1	1	1	1	2	1	2	2	1	1	1	2	10	1	9	2	11	2	2	3	4	4	3	23	10	7	7	1	1	1	1	1	1	1	7
East	2	1	1	3	1	3	3	3	3	3	3	3	3	3	3	3	3	1	1	1	1	1	1	1	1	1	17	3	15	4	13	3	3	3	3	3	3	23	1	6	6	1	1	1	1	1	1	1	7
East	2	1	1	2	1	2	3	1	1	2	1	1	2	4	2	3	2	1	1	2	2	1	1	1	1	1	12	1	13	3	10	2	3	1	4	1	5	24	50	#NULL!	6	1	1	1	1	1	1	3	9
East	2	1	1	3	1	1	2	1	1	1	1	1	2	1	1	1	1	1	2	1	2	3	1	1	1	2	9	1	8	2	11	2	3	2	4	1	4	23	1	7	7	1	1	1	1	1	1	1	7
East	2	1	1	2	1	2	2	2	2	2	2	2	2	4	2	2	2	2	2	2	2	2	2	2	2	2	14	2	16	4	14	3	2	3	3	3	3	24	10	6.2	6	2	1	1	1	1	1	1	8
East	2	1	1	1	1	2	2	2	2	2	2	2	2	2	2	2	2	2	2	2	2	2	2	2	2	2	14	2	14	4	14	3	2	4	3	3	3	24	3	7	7	3	1	1	1	1	1	1	9
East	2	1	1	2	1	2	2	1	1	1	1	1	2	3	2	2	1	4	2	3	2	1	4	1	1	4	14	2	12	3	15	3	2	1	3	2	4	#NULL!	#NULL!	#NULL!	5	1	1	1	2	1	1	1	8
East	2	1	1	3	1	3	3	3	3	3	3	2	2	2	2	2	2	3	2	2	2	1	2	2	2	2	16	2	16	4	16	3	4	3	4	3	4	23	10	#NULL!	7	1	1	1	1	1	1	1	7
East	2	1	1	2	1	2	2	2	1	2	2	1	2	2	2	2	1	2	2	2	1	1	1	1	1	2	12	1	10	3	12	3	2	3	5	1	3	22	15	7	7	2	1	1	1	1	1	1	8
East	2	1	1	1	1	2	2	2	2	2	2	2	2	2	2	2	2	2	2	2	2	2	2	3	3	3	14	2	16	4	15	3	2	2	2	2	5	22	10	7	6	1	1	1	1	1	1	1	7
East	2	1	1	3	1	2	2	2	2	2	2	2	2	2	2	2	2	2	2	2	2	1	2	2	2	2	14	2	14	4	13	3	2	2	4	3	4	23	5	7	6	2	1	1	1	1	1	2	9
East	2	1	1	1	1	2	2	2	2	3	3	2	3	3	3	3	3	2	3	2	2	3	2	2	2	2	19	3	15	4	17	3	2	3	4	2	3	23	10	7	7	1	1	1	1	1	1	1	7
East	2	1	1	2	1	1	1	1	1	1	1	1	1	3	2	4	3	2	2	2	1	1	1	1	2	2	13	2	11	3	10	2	2	2	4	3	3	24	30	6	6	1	1	1	1	1	1	1	7
East	2	1	1	3	1	3	3	1	1	2	2	1	1	2	1	1	1	2	2	3	2	2	3	2	1	3	13	2	13	3	13	3	3	1	4	1	4	23	5	7	7	1	1	1	1	1	1	1	7
East	2	1	1	1	1	2	2	2	2	2	2	2	2	2	2	2	2	2	1	1	1	1	1	1	1	2	12	1	11	3	12	3	3	3	3	3	3	24	30	#NULL!	6	2	2	1	1	1	1	1	9
East	2	1	1	3	1	1	2	1	1	2	2	2	1	4	2	2	2	1	2	1	1	2	2	1	1	1	12	1	12	3	10	2	3	1	5	1	4	23	30	6	6	1	1	1	1	2	1	1	8
East	2	1	1	2	1	1	4	4	1	1	1	1	1	2	1	1	1	1	1	1	1	1	1	1	1	1	7	1	11	3	10	2	3	1	4	1	4	#NULL!	#NULL!	6.3	7	1	1	1	1	1	1	1	7
East	2	1	1	4	1	3	3	3	3	2	2	1	3	4	3	3	3	3	3	3	3	3	3	2	1	2	20	3	17	4	19	4	3	1	5	1	3	24	10	6	6	1	1	1	1	1	1	1	7
East	2	1	1	4	1	2	2	1	1	3	3	1	2	3	2	2	2	2	2	2	2	2	2	1	1	2	15	2	11	3	14	3	3	1	5	1	5	23	5	6	7	1	1	1	1	1	1	1	7
East	2	1	1	2	1	2	2	2	1	2	1	1	2	3	1	1	1	1	1	1	1	2	3	1	1	1	11	1	10	3	10	2	3	2	4	1	4	23	10	6.3	6	1	2	1	1	1	1	1	8
East	2	1	1	3	1	2	2	3	1	2	2	1	1	2	1	1	1	1	1	1	1	1	1	1	1	1	9	1	9	2	10	2	4	1	5	1	4	24	30	8	7	1	1	1	1	1	1	1	7
East	2	1	1	2	1	2	2	1	1	1	1	1	1	3	3	3	3	2	2	2	2	2	2	2	2	2	14	2	13	3	13	3	2	3	3	3	3	#NULL!	5	6	7	1	1	1	1	1	1	1	7
East	2	1	1	3	1	1	2	2	2	3	2	2	2	3	2	2	1	1	1	1	1	1	1	2	2	1	10	1	14	4	11	2	3	2	4	1	3	#NULL!	5	7	6	1	1	1	1	1	2	1	8
East	2	1	1	3	1	3	3	3	2	3	3	2	2	2	2	2	2	2	2	2	2	1	2	2	2	2	16	2	15	4	15	3	2	2	4	3	5	23	0	8	6	1	1	1	1	1	1	1	7
East	2	1	1	2	1	1	1	4	1	1	1	1	1	2	1	1	1	1	1	1	1	1	1	1	1	1	7	1	8	2	10	2	5	1	5	1	4	22	2	#NULL!	7	1	1	1	1	1	1	1	7
East	2	1	1	1	1	4	4	1	2	4	2	2	4	4	1	1	1	1	3	1	1	1	2	3	1	1	17	3	17	4	10	2	3	1	5	1	5	23	0	6	7	1	1	1	1	1	1	1	7
East	2	1	1	2	1	3	3	3	2	3	1	1	1	4	3	3	2	2	3	1	2	2	2	2	2	2	15	2	15	4	17	3	2	2	4	3	3	23	30	#NULL!	7	1	1	2	1	1	1	1	8
East	2	1	1	3	1	2	2	2	1	1	1	1	2	3	2	2	2	2	3	3	2	2	2	1	2	2	14	2	13	3	13	3	2	2	4	2	4	23	30	6	7	2	1	1	1	1	1	2	9
East	2	1	1	2	1	1	2	1	1	1	1	1	1	3	3	1	1	1	2	1	4	3	2	1	1	2	9	1	10	3	15	3	2	4	3	3	2	23	5	#NULL!	7	1	2	1	1	1	2	1	9
East	2	1	1	2	1	2	2	2	2	2	2	2	2	2	2	2	2	2	1	2	2	2	2	2	2	2	13	2	14	4	14	3	4	2	2	2	2	23	#NULL!	6	7	1	1	1	1	1	1	1	7
East	2	1	1	1	1	2	1	1	1	3	1	1	4	4	1	2	1	1	3	3	4	2	1	1	1	2	14	2	12	3	14	3	3	1	2	1	4	23	5	6	6	1	1	1	1	1	1	2	8
East	2	1	1	2	1	3	2	2	1	2	1	1	3	2	1	2	3	2	3	2	2	1	2	1	2	2	17	3	11	3	12	3	4	1	4	1	5	22	15	#NULL!	7	1	1	1	1	1	3	1	9
East	2	1	1	2	1	2	2	2	2	2	2	2	2	2	2	2	2	2	2	2	2	2	2	2	2	2	14	2	14	4	14	3	4	2	4	2	4	23	10	6	7	1	1	1	1	1	1	1	7
East	2	1	1	4	1	2	2	1	1	1	2	2	3	3	2	3	3	3	2	3	3	1	1	2	3	4	16	2	16	4	15	3	2	1	4	2	3	23	30	6	7	3	1	1	1	1	1	1	9
East	2	1	1	4	1	2	2	2	1	2	2	1	1	3	2	2	2	2	2	1	3	1	1	1	1	2	12	1	10	3	14	3	2	2	4	2	4	23	10	6	6	1	1	1	1	1	1	1	7
East	2	1	1	2	1	2	2	2	1	3	1	1	2	2	1	2	2	2	2	2	1	1	1	1	1	2	12	1	10	3	12	3	2	3	3	3	2	#NULL!	#NULL!	#NULL!	6	3	1	1	1	1	1	1	9
East	2	1	1	3	1	2	1	1	1	2	3	1	2	3	2	2	2	2	3	2	2	2	3	2	2	2	17	3	12	3	13	3	2	2	3	3	3	24	10	7	7	2	1	1	1	1	1	1	8
East	2	1	1	2	1	1	1	1	1	1	1	1	2	2	2	2	1	2	2	2	2	2	1	1	1	1	10	1	9	2	11	2	2	2	3	3	2	23	30	7	6	1	1	1	1	1	1	1	7
East	2	1	1	3	1	2	2	1	2	2	2	1	2	2	2	2	2	2	2	2	1	1	2	2	2	1	14	2	13	3	10	2	4	4	3	3	3	0	10	6	6	1	1	1	1	1	2	1	8
East	2	1	1	4	1	1	1	1	1	2	1	1	1	4	2	3	1	1	2	1	2	1	1	2	1	2	10	1	11	3	11	2	3	2	3	1	4	24	5	6	6.5	1	1	1	1	1	1	1	7
East	2	1	1	2	1	2	2	2	2	2	2	1	3	3	2	2	2	2	2	3	3	3	1	2	2	2	14	2	15	4	16	3	2	3	3	3	3	23	1	#NULL!	7	1	1	1	1	1	1	1	7
East	2	1	1	3	1	1	1	1	1	2	1	1	1	3	1	1	2	2	3	1	1	2	1	1	1	1	10	1	9	2	10	2	2	2	2	3	4	24	10	8	6	1	1	1	1	1	1	1	7
East	2	1	1	2	1	1	2	1	1	2	2	1	3	4	2	3	1	2	2	1	2	2	1	1	1	2	13	2	11	3	13	3	3	1	3	1	4	23	10	#NULL!	7	1	1	1	1	1	2	2	9
East	2	1	1	3	1	1	1	2	1	1	1	1	1	2	1	1	1	1	1	1	1	1	1	1	1	1	7	1	8	2	8	2	3	1	1	1	3	12	7	9	6	1	1	1	1	1	1	1	7
East	2	1	1	3	1	1	1	1	1	1	1	1	1	1	1	1	1	1	1	1	1	1	1	1	1	1	7	1	7	2	7	1	3	1	5	1	4	23	#NULL!	6	7	1	1	1	1	1	1	1	7
East	2	1	1	3	1	1	2	1	1	2	1	1	1	2	1	2	1	1	1	1	1	1	1	1	1	1	8	1	9	2	8	2	3	3	4	1	4	22	60	7	7	1	1	1	1	1	1	1	7
East	2	1	1	3	1	2	2	1	1	2	1	1	2	2	1	1	1	1	1	1	1	1	1	1	1	1	9	1	9	2	8	2	4	1	5	1	5	23	10	#NULL!	6	1	1	1	1	1	1	1	7
East	2	1	1	3	1	2	1	1	1	1	2	1	2	3	1	1	3	2	2	1	1	1	1	1	1	1	13	2	9	2	8	2	3	2	3	1	4	23	5	#NULL!	7	2	2	1	1	1	1	1	9
East	2	1	1	2	1	2	1	1	1	2	1	1	2	2	1	1	1	1	2	1	1	2	1	1	1	1	10	1	8	2	9	2	4	1	4	1	4	23	5	7	7	1	1	2	1	1	2	1	9
East	2	1	1	3	1	1	1	1	1	1	1	1	1	1	1	1	1	1	1	1	1	1	1	1	1	1	7	1	7	2	7	1	5	1	5	1	5	#NULL!	#NULL!	#NULL!	7	1	1	1	1	1	1	1	7
East	2	1	1	2	1	1	1	1	1	1	1	1	1	1	1	1	1	1	1	1	1	1	1	1	1	1	7	1	7	2	7	1	3	2	5	2	4	22	10	7	7	1	1	1	1	1	1	1	7
East	2	1	1	2	1	2	2	1	1	1	2	1	1	2	1	2	1	1	1	1	1	1	1	1	1	1	10	1	9	2	7	1	5	1	5	1	5	#NULL!	1	#NULL!	7	1	1	1	1	1	1	1	7
East	2	1	1	3	1	1	2	2	2	1	1	1	2	1	1	1	1	1	1	1	1	2	1	2	1	1	8	1	10	3	9	2	3	2	4	2	4	23	2	7	7	2	1	1	1	1	2	1	9
East	2	1	1	1	1	1	1	1	1	1	1	1	1	2	1	2	1	1	2	1	1	1	1	1	1	2	9	1	8	2	8	2	3	3	4	1	4	24	5	6.4	6	1	1	1	1	1	1	2	8
East	2	1	1	2	1	1	2	1	1	2	2	1	1	2	1	1	2	1	1	1	1	1	1	1	1	1	9	1	9	2	8	2	2	3	4	1	4	23	5	7	7	1	1	1	1	1	1	2	8
East	2	1	1	2	1	1	1	2	1	1	1	1	1	2	1	1	1	1	1	1	2	1	1	1	1	1	7	1	8	2	9	2	4	2	4	1	4	22	10	#NULL!	7	1	1	1	1	1	1	1	7
East	2	1	1	3	1	1	1	1	1	1	1	1	1	3	1	1	1	1	1	1	1	1	1	1	1	3	7	1	9	2	9	2	3	3	3	3	4	23	5	6.5	7	1	1	1	1	1	1	1	7
East	2	1	1	2	1	1	1	1	1	1	1	1	1	2	1	1	1	1	1	1	1	1	1	1	1	1	7	1	8	2	7	1	3	1	5	1	5	23	15	7	7	1	2	1	1	1	1	1	8
East	2	1	1	2	1	1	1	1	1	1	1	1	1	1	1	1	1	1	1	1	1	1	1	1	1	1	7	1	7	2	7	1	3	1	4	1	1	23	2	23	7	1	1	2	1	1	1	1	8
East	2	1	1	3	1	1	1	1	2	1	2	1	2	3	1	1	1	1	2	1	1	1	2	2	1	1	11	1	11	3	7	1	3	2	4	1	4	23	15	8	7	1	1	3	1	1	1	1	9
East	2	1	1	3	1	2	2	1	1	1	1	1	1	2	1	1	1	1	1	1	1	1	1	1	1	1	8	1	9	2	7	1	3	2	4	2	4	11	20	7	6	2	1	1	1	1	1	1	8
East	2	1	1	2	1	1	1	1	1	1	1	1	2	1	1	1	1	1	1	1	1	1	1	1	1	1	8	1	7	2	7	1	4	1	5	1	5	23	20	6.3	7	2	1	1	1	1	2	1	9
East	2	1	1	2	1	1	2	1	1	1	1	1	1	1	1	1	1	1	1	1	1	1	1	1	1	1	7	1	8	2	7	1	5	1	4	1	5	22	10	6	7	1	1	1	1	1	2	2	9
East	2	1	1	2	1	4	4	1	1	1	1	1	1	1	1	1	1	1	1	1	1	1	1	1	1	1	10	1	10	3	7	1	3	3	4	1	4	24	5	7	7	1	1	1	1	1	1	1	7
East	2	1	1	3	1	2	2	1	1	1	1	1	1	1	1	1	1	2	2	1	1	1	2	1	1	1	10	1	8	2	8	2	2	2	4	2	4	23	15	#NULL!	7	2	1	1	1	1	1	1	8
East	2	1	1	3	1	1	1	1	1	1	1	1	1	1	1	1	1	1	1	1	1	1	1	1	1	1	7	1	7	2	7	1	5	1	5	1	5	23	5	6	7	1	1	1	1	1	1	2	8
East	2	1	1	3	1	3	1	1	1	1	1	1	1	1	1	1	1	1	1	1	1	1	1	1	1	1	9	1	7	2	7	1	4	1	5	1	5	24	20	6	7	1	1	1	1	1	1	1	7
East	2	1	1	5	1	2	4	1	3	1	1	1	2	1	1	1	1	1	1	1	1	1	1	1	1	1	9	1	12	3	7	1	3	3	3	3	3	24	5	6	6	1	1	1	1	1	1	1	7
East	2	1	1	2	1	1	1	1	2	1	1	1	2	2	1	1	1	1	3	1	1	1	2	2	1	1	11	1	10	3	7	1	3	2	3	2	4	23	10	#NULL!	7	1	1	3	1	1	1	1	9
East	2	1	1	3	1	2	1	1	1	2	2	1	3	1	1	1	1	1	2	1	1	1	2	1	1	1	13	2	7	2	8	2	3	1	5	1	4	23	10	7	7	1	1	1	1	1	1	1	7
East	2	1	1	3	1	1	1	1	1	2	1	1	1	2	1	1	1	1	2	1	1	1	1	1	1	1	8	1	8	2	8	2	3	2	3	1	4	23	10	7	7	1	1	1	1	1	2	1	8
East	2	1	1	2	1	1	1	1	1	1	1	1	1	2	1	1	1	1	2	1	2	1	1	1	1	1	8	1	8	2	8	2	3	3	4	2	4	23	#NULL!	#NULL!	7	1	1	1	1	1	1	1	7
East	2	1	1	2	1	2	1	1	1	1	1	1	1	1	1	1	1	1	1	1	1	1	1	1	1	1	8	1	7	2	7	1	4	1	5	1	5	24	15	7	7	1	1	1	1	1	1	1	7
East	2	1	1	2	1	1	1	1	1	1	1	1	1	1	1	1	1	1	1	1	1	1	1	1	1	1	7	1	7	2	7	1	4	1	5	1	5	23	10	6	7	1	1	1	1	1	1	1	7
East	2	1	1	1	1	1	1	1	1	1	1	1	1	4	1	1	1	1	1	1	1	1	1	1	1	1	7	1	10	3	7	1	3	1	5	1	3	24	10	7	7	1	1	1	1	1	1	2	8
East	2	1	1	2	1	2	2	1	1	1	1	1	1	2	1	2	2	2	2	1	2	1	1	1	1	1	11	1	9	2	9	2	2	2	4	1	4	#NULL!	5	#NULL!	7	1	1	1	1	1	1	1	7
East	2	1	1	1	1	1	2	1	2	2	2	1	2	4	1	2	2	1	1	1	1	1	1	1	2	2	11	1	13	3	9	2	3	2	2	1	3	23	10	7	7	1	1	1	1	1	1	1	7
East	2	1	1	3	1	2	1	1	1	1	1	1	2	2	1	1	1	1	1	1	1	1	1	1	1	1	9	1	8	2	7	1	2	1	5	3	3	23	5	7	7	1	1	1	1	1	1	1	7
East	2	1	1	2	1	1	2	2	1	1	1	1	2	2	1	1	2	1	2	1	1	1	1	1	1	1	10	1	9	2	8	2	3	1	5	1	5	#NULL!	#NULL!	#NULL!	7	1	1	1	1	1	1	2	8
East	2	1	1	2	1	2	1	2	1	1	1	1	2	3	1	2	2	2	3	2	1	1	1	1	1	1	13	2	10	3	9	2	2	3	2	2	4	23	10	6.3	7	1	1	1	1	1	1	1	7
East	2	1	1	2	1	2	4	2	2	1	1	1	1	1	1	1	1	1	1	1	1	1	1	2	2	1	8	1	13	3	8	2	3	2	5	2	3	22	30	6	6	2	1	1	1	1	1	1	8
East	2	1	1	1	1	2	2	1	1	1	1	1	1	4	1	1	1	1	1	1	1	1	2	1	1	1	9	1	11	3	7	1	2	2	5	1	5	21	5	7	7	1	1	1	1	1	1	2	8
East	2	1	1	3	1	1	2	1	1	1	1	1	1	2	1	1	1	1	2	1	1	1	1	2	1	1	8	1	10	3	7	1	4	2	4	1	4	24	2	7	7	1	1	1	1	1	1	2	8
East	2	1	1	3	1	2	2	1	1	1	1	1	1	1	1	1	1	1	1	1	1	2	2	1	1	1	9	1	8	2	8	2	3	3	3	3	3	23	30	7	0	2	1	1	1	1	1	1	8
East	2	1	1	4	1	2	1	1	1	1	1	3	1	3	1	1	2	1	1	1	1	1	1	1	1	1	9	1	11	3	7	1	3	2	4	3	4	24	10	7	7	1	1	1	1	1	1	1	7
East	2	1	1	1	1	1	1	1	1	1	1	2	1	1	1	1	1	1	1	1	1	1	1	1	1	2	7	1	8	2	8	2	2	4	3	3	3	22	5	#NULL!	7	1	2	1	1	1	1	1	8
East	2	1	1	3	1	4	2	2	2	1	1	1	2	3	1	2	2	1	1	1	1	1	1	1	1	2	13	2	11	3	9	2	2	2	5	4	5	23	5	6	7	1	1	1	1	1	1	1	7
East	2	1	1	3	1	2	2	1	1	1	1	1	1	1	1	1	1	1	1	1	1	1	1	1	1	1	8	1	8	2	7	1	5	1	5	1	5	22	10	6.3	7	1	1	1	1	1	1	1	7
East	2	1	1	4	1	3	2	1	1	1	2	2	2	1	1	1	1	3	2	1	1	1	1	1	1	1	12	1	9	2	9	2	3	3	5	1	4	23	30	7	6.5	1	1	1	1	1	2	2	9
East	2	1	1	2	1	2	2	1	1	2	2	2	2	3	2	2	2	1	2	1	1	1	1	1	1	1	13	2	11	3	9	2	3	1	4	1	5	23	5	7	7	1	2	2	1	1	1	1	9
East	2	1	1	3	1	1	1	1	1	1	1	1	1	1	1	1	1	1	1	1	1	1	1	1	1	1	7	1	7	2	7	1	5	1	4	2	4	23	10	7	5	1	1	1	1	1	1	1	7
East	2	1	1	2	1	1	1	1	1	1	1	1	1	3	1	2	1	2	1	1	1	1	1	1	1	1	8	1	9	2	8	2	4	1	4	1	4	23	5	#NULL!	6	1	3	1	1	1	1	1	9
East	2	1	1	2	1	2	2	1	1	1	1	1	1	4	1	1	2	2	2	1	1	1	1	1	1	1	10	1	11	3	8	2	4	1	5	1	5	11	5	7	7	1	1	2	1	1	1	2	9
East	2	1	1	2	1	1	1	1	1	1	1	1	1	1	1	1	1	1	1	1	1	1	1	1	1	1	7	1	7	2	7	1	3	2	2	2	4	23	30	7	7	1	1	1	1	1	1	1	7
East	2	1	1	2	1	1	2	1	1	2	1	2	2	2	1	2	2	1	1	1	1	1	2	1	1	1	11	1	10	3	8	2	3	2	4	3	4	23	30	#NULL!	6	1	1	1	1	1	1	1	7
East	2	1	1	1	1	2	1	1	1	1	1	1	1	1	1	1	1	1	1	1	1	1	1	1	1	1	8	1	7	2	7	1	2	2	4	2	4	23	10	7	7	1	1	1	1	1	1	1	7
East	2	1	1	3	1	1	1	1	1	1	1	1	1	1	1	1	1	1	1	1	1	1	1	1	1	1	7	1	7	2	7	1	4	1	4	1	4	#NULL!	10	#NULL!	7	1	1	1	1	1	1	1	7
East	2	1	1	3	1	1	2	1	2	2	1	1	1	3	1	2	2	1	1	1	1	1	1	3	1	1	9	1	13	3	8	2	4	1	3	1	5	23	#NULL!	7	7	1	1	1	1	1	1	3	9
East	2	1	1	3	1	1	1	1	1	1	1	1	1	1	1	1	1	1	1	1	1	1	1	1	1	1	7	1	7	2	7	1	3	1	1	1	1	23	#NULL!	6	7	1	1	1	1	1	1	1	7
East	2	1	1	3	1	1	3	1	1	1	1	1	2	2	1	1	1	1	2	1	1	1	1	1	1	1	9	1	10	3	7	1	3	2	4	3	2	23	3	6	7	1	2	1	1	1	2	1	9
East	2	1	1	1	1	3	3	1	2	2	1	1	4	2	1	2	2	1	2	1	1	1	1	1	1	1	15	2	11	3	8	2	3	1	3	2	4	23	5	6	6	1	1	1	1	1	1	1	7
East	2	1	1	3	1	1	1	1	1	1	1	1	1	1	1	1	1	1	1	1	1	1	1	1	1	1	7	1	7	2	7	1	4	3	3	2	4	#NULL!	10	6	6	1	1	1	1	1	1	1	7
East	2	1	1	2	1	1	1	1	1	1	1	1	1	1	1	1	1	1	1	1	1	1	1	1	1	1	7	1	7	2	7	1	4	2	4	2	5	23	5	6	7	1	1	1	1	1	1	1	7
East	2	1	1	3	1	1	1	1	1	1	1	1	1	1	1	1	1	1	1	1	1	1	1	1	1	1	7	1	7	2	7	1	3	1	5	1	5	#NULL!	#NULL!	#NULL!	7	1	1	1	1	1	1	1	7
East	2	1	1	3	1	1	1	1	1	1	1	1	1	1	1	1	1	1	1	1	1	1	1	1	1	1	7	1	7	2	7	1	4	1	4	2	5	23	5	#NULL!	7	1	1	1	1	1	1	1	7
East	2	1	1	4	1	1	2	1	1	1	1	1	2	2	1	1	1	1	3	1	1	1	2	1	1	2	11	1	9	2	8	2	3	2	3	2	4	23	1	6	6	1	3	1	1	1	1	1	9
East	2	1	1	3	1	2	2	1	1	1	1	1	1	1	1	1	1	1	1	1	1	1	1	1	1	1	8	1	8	2	7	1	4	1	5	1	5	22	10	7	7	1	2	1	1	1	1	1	8
East	2	1	1	3	1	1	1	1	1	1	1	1	1	3	1	1	1	1	2	1	1	1	2	1	1	1	9	1	9	2	7	1	4	1	4	1	4	#NULL!	#NULL!	#NULL!	6	1	1	1	1	1	1	1	7
East	2	1	1	1	1	1	2	1	2	1	1	1	1	2	1	1	1	2	1	1	1	1	1	1	2	1	7	1	11	3	8	2	4	2	4	1	4	23	3	7	7	1	1	1	1	1	2	1	8
East	2	1	1	3	1	1	2	1	1	1	1	1	1	1	1	1	1	1	1	1	1	1	1	1	1	1	7	1	8	2	7	1	4	1	5	1	4	21	30	6	7	1	1	1	1	1	1	1	7
East	2	1	1	5	1	2	2	2	2	2	2	1	1	1	1	1	1	1	1	1	1	1	1	1	1	1	9	1	9	2	9	2	4	1	4	1	5	22	1	6	7	1	1	1	1	1	1	1	7
East	2	1	1	2	1	1	1	1	1	2	1	1	1	1	1	1	1	1	1	1	1	1	1	1	1	1	7	1	7	2	8	2	3	1	5	1	5	23	5	#NULL!	7	1	1	1	1	1	1	1	7
East	2	1	1	3	1	2	2	1	2	2	2	1	2	2	1	1	2	1	2	1	1	1	2	2	2	1	13	2	12	3	8	2	5	2	5	2	5	23	60	8	7	1	1	1	1	1	1	1	7
East	2	1	1	3	1	1	1	1	1	1	2	1	1	3	1	1	1	2	1	1	1	1	1	1	1	1	8	1	9	2	8	2	4	1	4	1	4	23	30	#NULL!	7	1	1	1	1	1	1	1	7
East	2	1	1	3	1	1	1	1	1	1	1	1	2	2	2	1	1	1	1	1	1	1	1	1	1	1	8	1	8	2	8	2	2	2	4	1	4	23	5	6	7	1	1	1	1	1	1	1	7
East	2	1	1	3	1	2	1	2	1	2	2	2	2	2	1	1	1	1	1	1	1	1	2	1	1	1	11	1	9	2	9	2	4	1	5	1	5	23	#NULL!	6	6	2	1	1	1	1	1	1	8
East	2	1	1	4	1	2	3	1	1	1	2	1	2	3	1	3	1	1	3	1	1	2	3	1	1	2	16	2	11	3	9	2	2	4	4	1	4	23	10	6	7	1	1	1	1	1	2	2	9
East	2	1	1	2	1	1	1	1	1	1	1	1	1	1	1	1	1	1	1	1	1	1	1	1	1	1	7	1	7	2	7	1	3	2	4	3	3	#NULL!	5	#NULL!	7	1	1	1	1	1	1	1	7
East	2	1	1	3	1	1	1	1	1	1	1	1	2	3	1	1	1	1	3	1	1	1	1	1	1	1	10	1	9	2	7	1	4	1	5	1	5	23	5	7	6	1	1	1	1	1	1	1	7
East	2	1	1	2	1	1	1	1	1	1	1	1	1	1	1	1	1	1	1	1	1	1	1	1	1	1	7	1	7	2	7	1	4	1	5	1	5	11	5	7	7	1	1	1	1	1	1	1	7
East	2	1	1	2	1	2	2	2	1	1	1	1	1	1	1	1	1	1	1	1	1	1	1	1	1	1	8	1	8	2	8	2	3	2	3	3	4	23	5	#NULL!	7	1	1	1	1	1	1	1	7
East	2	1	1	1	1	1	2	1	1	2	1	1	1	1	1	1	1	1	2	1	1	1	2	1	1	1	9	1	8	2	8	2	3	2	3	1	3	22	8	7	7	1	1	2	1	1	2	1	9
East	2	1	1	4	1	2	2	1	1	1	1	1	1	1	1	3	1	3	1	1	1	1	1	1	1	1	10	1	8	2	9	2	3	2	5	2	4	#NULL!	5	#NULL!	7	1	1	1	1	1	1	1	7
East	2	1	1	1	1	1	1	1	1	1	1	1	1	1	1	1	1	1	1	1	1	1	1	1	1	1	7	1	7	2	7	1	3	2	5	2	5	23.3	30	67	6	1	1	1	1	1	1	1	7
East	2	1	1	2	1	2	2	1	1	1	1	1	1	1	1	1	1	1	1	1	1	1	1	1	1	1	8	1	8	2	7	1	5	1	4	1	5	22	10	#NULL!	7	1	1	1	1	1	1	1	7
East	2	1	1	2	1	2	2	1	1	1	1	1	1	1	1	1	1	1	1	1	1	1	1	1	1	1	8	1	8	2	7	1	3	2	3	1	4	23	10	#NULL!	7	1	1	2	1	1	1	1	8
East	2	1	1	2	1	1	1	1	1	1	1	1	1	2	1	1	1	2	2	1	1	1	1	1	1	1	8	1	8	2	8	2	3	4	3	3	4	23	5	7	7	1	3	1	1	1	1	1	9
East	2	1	1	3	1	2	2	1	1	1	1	1	2	3	1	1	1	1	2	1	1	1	1	1	1	1	10	1	10	3	7	1	4	2	4	1	4	23	20	#NULL!	6	1	1	2	1	1	1	1	8
East	2	1	1	2	1	2	2	1	1	1	1	2	2	2	1	1	1	1	1	1	1	1	1	1	1	1	9	1	10	3	7	1	3	2	5	3	3	23	10	#NULL!	7	3	1	1	1	1	1	1	9
East	2	1	1	2	1	2	2	1	1	1	1	1	2	3	1	1	1	1	3	1	1	1	2	2	1	2	12	1	11	3	8	2	2	2	3	4	3	23	5	9	7	1	1	1	1	1	1	2	8
East	2	1	1	4	1	1	1	1	1	1	1	1	1	1	1	1	1	1	1	1	1	1	1	1	1	1	7	1	7	2	7	1	4	2	5	2	5	#NULL!	15	#NULL!	7	1	1	1	1	1	1	1	7
East	2	1	1	2	1	2	1	1	1	2	1	1	1	2	1	1	1	1	2	1	1	1	1	1	1	1	9	1	8	2	8	2	2	2	3	2	4	23	5	6	7	1	1	2	1	1	1	1	8
East	2	1	1	2	1	1	1	1	1	1	1	1	1	1	1	1	1	1	1	1	1	1	1	1	1	1	7	1	7	2	7	1	3	3	1	1	5	23	30	#NULL!	7	1	2	1	2	1	1	1	9
East	2	1	1	2	1	1	1	1	1	1	1	1	1	1	1	1	1	1	1	1	1	1	1	1	1	1	7	1	7	2	7	1	2	2	5	1	5	#NULL!	#NULL!	#NULL!	6	1	1	1	1	1	1	1	7
East	2	1	1	1	1	1	1	1	1	1	1	1	1	1	1	1	1	1	1	1	1	1	1	1	1	1	7	1	7	2	7	1	3	1	4	1	4	22	2	6	6	1	1	1	1	1	1	1	7
East	2	1	1	2	1	2	1	1	1	1	1	1	4	3	2	1	1	1	1	1	1	1	1	1	1	1	11	1	9	2	8	2	3	2	4	1	4	23	3	#NULL!	7	1	1	3	1	1	1	1	9
East	2	1	1	2	1	1	2	1	1	1	1	1	1	1	1	1	1	1	1	1	1	1	1	1	1	1	7	1	8	2	7	1	2	2	4	4	3	23	#NULL!	#NULL!	6	1	1	1	1	1	1	1	7
East	2	1	1	2	1	1	1	1	1	1	1	1	1	3	1	1	1	1	1	1	1	1	1	1	1	1	7	1	9	2	7	1	4	1	5	1	5	23	30	#NULL!	7	1	1	1	1	1	1	1	7
East	2	1	1	1	1	1	1	1	1	1	1	1	2	2	1	2	1	1	1	1	1	1	1	1	2	1	9	1	9	2	7	1	2	3	4	1	4	23	10	6	6	1	3	1	1	1	1	1	9
East	2	1	1	2	1	2	1	1	1	2	1	1	1	2	1	1	1	1	2	1	1	2	1	1	1	1	9	1	8	2	9	2	3	2	4	2	4	#NULL!	10	#NULL!	7	1	1	1	1	1	1	1	7
East	2	1	1	3	1	2	1	1	1	1	1	1	1	1	1	1	1	1	1	1	1	1	1	1	1	1	8	1	7	2	7	1	3	3	3	3	3	23	20	6	6	3	1	1	1	1	1	1	9
East	2	1	1	1	1	1	1	1	1	1	1	1	1	2	1	1	1	1	1	1	1	1	1	1	1	1	7	1	8	2	7	1	3	4	4	2	3	23	3	6	6	1	1	1	1	1	1	1	7
East	2	1	1	3	1	1	1	1	1	1	1	2	2	2	1	1	1	1	2	1	1	1	1	1	1	1	9	1	9	2	7	1	4	2	3	1	4	#NULL!	#NULL!	#NULL!	6	1	1	1	1	1	1	1	7
East	2	1	1	4	1	1	1	1	1	1	1	1	1	1	1	1	1	1	1	1	1	1	1	1	1	1	7	1	7	2	7	1	5	2	4	1	5	23	30	6	7	2	2	1	1	1	1	1	9
East	2	1	1	3	1	1	1	1	1	1	1	1	2	2	1	1	1	1	1	1	1	1	1	1	1	1	8	1	8	2	7	1	4	3	4	1	4	22	7	8	7	1	1	1	1	1	1	1	7
East	2	1	1	1	1	2	2	1	1	1	1	1	1	2	1	1	1	1	1	1	1	1	2	1	1	1	9	1	9	2	7	1	5	1	5	1	5	23	5	6	7	1	1	1	1	1	1	1	7
East	2	1	1	1	1	1	1	1	1	1	1	1	1	1	1	1	1	1	1	1	1	1	1	1	1	1	7	1	7	2	7	1	3	1	4	1	4	23	1	#NULL!	7	1	1	1	1	1	1	1	7
East	2	1	1	1	1	1	1	2	1	1	1	1	1	2	1	2	2	2	1	2	1	1	1	1	1	1	9	1	9	2	9	2	4	1	5	1	5	23	10	7	7	1	1	1	1	1	1	1	7
East	2	1	1	2	1	2	1	2	1	2	1	1	1	2	1	1	2	1	2	1	1	1	1	1	1	1	10	1	8	2	9	2	4	2	5	1	5	23	20	7	6	1	1	3	1	1	1	1	9
East	2	1	1	4	1	2	2	1	1	1	1	1	1	2	1	1	1	1	1	1	1	1	2	1	1	1	9	1	9	2	7	1	4	2	3	1	5	21	2	#NULL!	7	1	1	2	1	1	1	1	8
East	2	1	1	3	1	1	1	1	1	1	1	1	1	2	1	1	1	1	1	1	1	1	1	1	1	1	7	1	8	2	7	1	3	2	3	3	4	21	15	6	7	1	1	1	1	1	1	1	7
East	2	1	1	2	1	1	1	1	1	1	1	1	1	2	1	1	1	2	1	1	1	1	1	1	1	1	7	1	8	2	8	2	4	2	4	2	4	23	30	6	6.5	1	1	1	1	1	1	1	7
East	2	1	1	1	1	1	1	1	1	1	1	1	1	3	1	1	1	1	1	1	1	2	2	1	1	1	8	1	9	2	8	2	3	1	5	1	3	23	10	6	7	1	1	1	1	1	1	1	7
East	2	1	1	4	1	1	1	1	1	1	1	1	1	1	1	1	1	1	1	1	1	1	1	1	1	1	7	1	7	2	7	1	5	2	5	1	5	24	#NULL!	6.2	6	1	1	1	1	1	1	1	7
East	2	1	1	4	1	1	4	1	2	1	1	1	1	1	1	1	1	1	1	1	1	1	1	2	1	2	7	1	12	3	8	2	2	1	3	1	4	22	30	#NULL!	2	3	1	1	1	1	1	1	9
East	2	1	1	4	1	1	1	1	1	1	1	1	1	4	1	1	1	1	4	1	1	1	1	1	1	1	10	1	10	3	7	1	4	1	5	1	4	23	5	6	7	1	1	1	1	1	1	1	7
East	2	1	1	4	1	2	1	1	1	1	1	1	1	2	1	1	1	1	1	1	1	1	1	1	1	1	8	1	8	2	7	1	4	3	4	1	5	0	3	6	6	1	1	3	1	1	1	1	9
East	2	1	1	3	1	1	1	2	2	2	1	1	1	3	1	2	1	1	2	1	1	1	1	1	1	1	9	1	10	3	9	2	3	4	3	3	3	23	20	#NULL!	7	1	1	1	1	1	1	1	7
East	2	1	1	3	1	2	2	1	1	1	1	1	1	4	1	1	2	1	1	2	1	1	1	1	1	1	9	1	12	3	7	1	3	1	4	1	4	23	5	6	5	1	1	1	1	1	1	1	7
East	2	1	1	3	1	1	2	1	1	1	1	1	1	1	1	1	1	1	1	1	1	1	1	1	1	1	7	1	8	2	7	1	4	1	5	1	5	23	10	#NULL!	7	2	1	1	1	1	1	1	8
East	2	1	1	2	1	4	1	1	1	1	1	1	1	1	1	1	1	1	1	1	1	1	1	1	1	1	10	1	7	2	7	1	2	2	2	3	1	23	30	7	7	1	1	1	1	1	1	1	7
East	2	1	1	2	1	1	1	1	1	1	1	1	1	1	1	1	1	1	1	1	1	1	1	1	1	1	7	1	7	2	7	1	4	4	4	1	4	23	10	6.3	7	1	1	1	1	1	1	1	7
East	2	1	1	3	1	1	1	1	1	1	1	1	1	1	1	1	1	1	1	1	1	1	1	1	1	1	7	1	7	2	7	1	3	3	3	3	4	23	3	6	7	1	1	1	1	1	1	1	7
East	2	1	1	2	1	1	2	1	1	1	1	1	2	2	1	1	1	1	1	1	1	1	1	1	1	1	8	1	9	2	7	1	5	1	5	1	5	23	2	6	7	1	1	1	1	1	1	1	7
East	2	1	1	2	1	2	3	2	1	1	2	2	2	3	1	2	2	1	2	2	1	1	2	3	1	1	14	2	15	4	8	2	2	2	3	1	3	22	10	6	7	1	1	1	1	2	1	1	8
East	2	1	1	4	1	1	1	1	1	1	1	1	1	1	1	1	1	1	1	1	1	1	1	1	1	1	7	1	7	2	7	1	2	1	5	1	4	23	#NULL!	#NULL!	7	1	1	1	1	1	1	1	7
East	2	1	1	4	1	1	1	1	1	1	1	1	1	1	1	1	1	1	1	1	1	1	1	1	1	1	7	1	7	2	7	1	3	1	4	1	4	23	1	7	7	1	1	1	1	1	1	1	7
East	2	1	1	2	1	1	1	1	1	1	1	1	1	1	1	1	1	1	1	1	1	1	1	1	1	1	7	1	7	2	7	1	3	3	3	2	4	23	20	6	7	1	2	1	1	1	1	1	8
East	2	1	1	3	1	1	2	1	1	2	1	2	2	1	1	1	1	1	1	1	1	1	1	1	1	1	8	1	9	2	8	2	3	2	4	2	4	24	10	#NULL!	6	1	1	1	1	1	1	1	7
East	2	1	1	5	1	1	1	1	1	1	1	1	1	2	1	1	1	1	1	1	1	1	1	1	1	1	7	1	8	2	7	1	3	1	4	3	4	23	0	6	7	1	1	1	1	1	1	1	7
East	2	1	1	3	1	1	1	1	1	1	1	1	1	1	1	1	1	1	2	1	1	1	1	1	1	1	8	1	7	2	7	1	4	2	5	2	4	23	10	6	7	1	1	1	1	1	1	1	7
East	2	1	1	3	1	1	1	1	1	1	1	1	1	1	1	1	1	1	1	1	1	1	1	1	1	1	7	1	7	2	7	1	3	1	5	1	4	22	10	8	6	1	1	1	2	2	1	1	9
East	2	1	1	3	1	1	1	1	1	1	1	1	1	2	1	1	1	1	1	1	1	1	1	1	1	1	7	1	8	2	7	1	4	3	4	1	4	23	30	6	7	3	1	1	1	1	1	1	9
East	2	1	1	2	1	2	1	1	1	1	1	1	2	3	1	2	2	2	2	1	1	1	1	1	1	2	12	1	9	2	9	2	3	2	4	1	4	24	5	6.3	6	1	2	1	1	1	1	1	8
East	2	1	1	3	1	2	2	2	3	1	1	3	1	3	1	1	1	2	2	1	1	1	2	1	1	1	10	1	14	4	9	2	5	1	5	1	4	22.3	5	6	0	1	1	1	1	1	3	1	9
East	2	1	1	2	1	1	1	2	2	1	1	1	1	2	1	1	1	1	1	1	1	1	1	1	1	1	7	1	9	2	8	2	3	1	4	1	4	23	3	6	6	1	1	1	1	1	1	1	7
East	2	1	1	4	1	1	1	1	1	1	1	1	1	1	1	1	1	1	1	1	1	1	1	1	1	1	7	1	7	2	7	1	5	1	5	1	5	#NULL!	#NULL!	#NULL!	6	1	1	1	1	1	1	1	7
East	2	1	1	3	1	2	2	1	1	1	1	1	1	2	1	1	1	2	3	1	1	2	1	1	1	1	10	1	9	2	9	2	2	1	4	1	5	23	10	6	7	1	1	1	1	1	1	1	7
East	2	1	1	2	1	2	1	1	2	1	1	1	1	1	1	1	1	1	1	1	1	1	1	1	1	1	8	1	8	2	7	1	2	2	3	2	3	23	10	7	7	2	1	1	2	1	1	1	9
East	2	1	1	2	1	1	1	1	1	1	1	1	1	1	1	1	1	1	1	1	1	1	1	1	1	1	7	1	7	2	7	1	4	1	5	1	5	#NULL!	5	#NULL!	7	1	1	1	1	1	1	1	7
East	2	1	1	3	1	4	4	1	1	1	4	1	1	4	1	4	4	1	1	1	1	1	1	1	1	1	19	3	13	3	7	1	3	1	5	1	5	22	10	6	7	1	1	1	1	1	1	1	7
East	2	1	1	1	1	1	1	1	1	1	1	1	1	1	1	1	1	1	1	1	1	1	1	1	1	1	7	1	7	2	7	1	3	1	5	1	5	23	30	#NULL!	6	1	1	1	1	1	1	1	7
East	2	1	1	4	1	2	2	1	1	1	1	1	2	1	1	1	1	1	1	1	1	1	1	1	2	1	9	1	9	2	7	1	5	2	4	1	5	24	5	6	6	1	1	2	1	1	1	1	8
East	2	1	1	3	1	1	1	1	1	1	1	3	2	1	1	2	1	1	1	1	1	1	1	1	1	1	9	1	9	2	7	1	3	4	4	2	4	23	20	#NULL!	7	1	1	2	1	1	1	1	8
East	2	1	1	3	1	2	1	1	1	2	1	1	1	2	1	1	1	2	2	1	1	1	1	1	1	1	9	1	8	2	9	2	3	2	4	3	4	23	5	6	7	1	1	1	1	1	1	1	7
East	2	1	1	2	1	2	2	1	1	2	1	1	1	2	1	1	1	1	1	1	1	2	1	1	1	1	8	1	9	2	9	2	3	2	4	1	4	11	3	#NULL!	7	1	1	1	1	1	1	1	7
East	2	1	1	1	1	1	2	1	2	1	1	1	1	1	1	1	1	1	1	1	1	1	1	1	1	1	7	1	9	2	7	1	2	3	2	2	3	23	10	6	7	1	1	1	1	1	1	1	7
East	2	1	1	2	1	1	1	2	1	1	1	1	1	1	1	1	1	1	1	1	1	1	1	1	1	1	7	1	7	2	8	2	3	2	4	2	4	23	2	6	6	1	1	1	1	1	1	1	7
East	2	1	1	2	1	2	1	1	1	2	1	1	1	3	1	1	1	1	1	1	1	1	1	1	1	1	8	1	9	2	8	2	3	1	4	3	4	22	10	8	7	2	2	1	1	1	1	1	9
East	2	1	1	2	1	3	3	2	2	2	1	1	2	3	1	1	1	1	1	1	1	1	1	2	2	1	10	1	14	4	9	2	2	3	3	3	3	24	20	7	7	2	1	2	1	1	1	1	9
East	2	1	1	3	1	2	1	1	1	1	1	1	1	1	1	1	1	1	1	1	1	1	1	1	1	1	8	1	7	2	7	1	4	2	4	2	4	#NULL!	5	#NULL!	6	1	1	1	1	1	1	1	7
East	2	1	1	3	1	1	2	1	1	2	1	1	1	2	1	1	1	1	1	1	1	1	1	1	1	1	7	1	9	2	8	2	3	2	4	2	4	23	20	6	7	1	1	1	1	1	1	1	7
East	2	1	1	2	1	1	1	1	1	1	1	1	1	2	1	2	2	2	1	1	1	1	1	1	1	1	9	1	8	2	8	2	2	3	3	3	3	24	5	6	6	1	1	1	1	1	1	1	7
East	2	1	1	2	1	2	2	2	2	1	1	1	1	2	2	2	2	1	1	1	1	1	1	1	1	1	10	1	10	3	9	2	2	1	5	1	2	22	30	6	7	2	1	1	1	1	1	1	8
East	2	1	1	3	1	1	1	1	1	1	1	1	1	1	1	1	1	1	1	1	1	1	1	1	1	1	7	1	7	2	7	1	5	1	4	1	5	23	10	6	7	1	1	1	1	1	1	1	7
East	2	1	1	2	1	1	1	1	1	1	1	1	1	1	1	1	1	1	1	1	1	1	1	1	1	1	7	1	7	2	7	1	5	1	5	1	5	22	1	6	5	1	1	1	1	1	1	1	7
East	2	1	1	1	1	1	2	1	1	1	1	1	3	2	1	1	1	1	3	1	1	1	1	1	1	1	11	1	9	2	7	1	4	3	4	2	3	12	10	7	7	2	1	1	1	1	1	1	8
East	2	1	1	1	1	1	1	1	1	1	1	1	1	1	1	1	1	1	1	1	1	1	1	1	1	1	7	1	7	2	7	1	5	1	1	1	5	24	5	7	7	1	1	1	1	1	1	1	7
East	2	1	1	4	1	1	1	1	1	1	1	1	1	1	1	1	1	1	1	1	1	1	1	1	1	1	7	1	7	2	7	1	3	2	4	1	4	23	8	6	7	1	1	1	1	1	1	1	7
East	2	1	1	2	1	2	3	1	1	2	1	1	1	3	1	1	1	1	2	1	1	1	2	1	1	1	10	1	11	3	8	2	2	1	4	1	4	23.15	10	6.15	6.5	1	2	1	1	1	1	1	8
East	2	1	1	3	1	2	3	1	1	1	1	2	2	1	1	1	1	1	1	1	1	1	1	1	1	1	9	1	10	3	7	1	1	2	4	5	1	1	10	8	7	1	1	1	1	1	3	1	9
East	2	1	1	3	1	2	1	1	1	1	1	1	1	1	1	1	1	1	1	1	1	1	1	1	1	1	8	1	7	2	7	1	4	1	5	1	5	#NULL!	#NULL!	#NULL!	7	1	1	1	1	1	1	1	7
East	2	1	1	2	1	2	2	1	1	1	1	1	1	4	1	2	1	2	4	1	1	1	1	1	1	2	12	1	11	3	9	2	3	2	2	1	4	23	10	6	7	1	1	1	1	1	1	1	7
East	2	1	1	2	1	1	1	1	1	1	1	1	1	1	1	1	1	1	1	1	1	1	1	1	1	1	7	1	7	2	7	1	5	2	5	1	5	23	30	6	6	1	1	1	1	1	1	1	7
East	2	1	1	3	1	2	2	2	2	1	1	1	2	2	1	1	1	1	1	1	1	1	2	2	1	2	10	1	11	3	9	2	3	2	4	2	4	22	2	7	7	1	1	1	1	1	1	1	7
East	2	1	1	2	1	2	3	1	1	1	1	1	1	3	1	1	1	1	3	1	1	1	2	1	1	1	11	1	11	3	7	1	5	2	5	1	4	23	5	6	7	1	1	1	1	1	1	2	8
East	2	1	1	3	1	2	3	1	1	2	2	1	1	2	1	1	1	1	1	1	1	1	1	1	1	1	9	1	10	3	8	2	3	2	5	1	5	23	10	7	7	1	1	1	1	1	1	1	7
East	2	1	1	3	1	3	2	1	1	1	1	1	1	1	1	1	1	1	1	1	1	1	1	1	1	1	9	1	8	2	7	1	3	2	5	1	5	21	#NULL!	6	7	2	1	2	1	1	1	1	9
East	2	1	1	3	1	1	1	1	1	1	1	1	1	2	1	1	1	1	1	1	1	2	1	1	1	1	7	1	8	2	8	2	3	4	3	2	2	23	15	7	6	1	2	1	1	1	1	1	8
East	2	1	1	2	1	1	1	1	1	1	1	1	1	2	1	1	1	1	2	1	1	1	1	1	1	1	8	1	8	2	7	1	4	1	5	1	5	23	7	6	7	1	1	3	1	1	1	1	9
East	2	1	1	2	1	2	2	1	1	2	1	1	1	2	1	1	1	1	3	1	1	2	1	1	1	1	10	1	9	2	9	2	3	1	4	1	5	#NULL!	#NULL!	#NULL!	7	1	2	1	1	1	1	1	8
East	2	1	1	4	1	1	1	1	1	1	1	1	1	1	1	1	1	1	1	1	1	1	1	1	1	1	7	1	7	2	7	1	5	1	1	1	1	23	5	#NULL!	6	1	1	1	1	1	3	1	9
East	2	1	1	2	1	1	1	1	2	2	1	1	1	2	1	1	1	1	1	1	1	1	1	1	1	1	7	1	9	2	8	2	2	3	3	3	3	23	10	6	7	1	1	1	1	1	1	1	7
East	2	1	1	2	1	1	1	1	1	1	1	1	1	1	1	1	1	1	1	1	1	1	1	1	1	1	7	1	7	2	7	1	3	1	5	1	5	22	30	6	6.5	1	1	1	1	1	1	2	8
East	2	1	1	2	1	1	1	1	1	1	1	1	1	1	1	1	1	1	1	1	1	1	1	1	1	1	7	1	7	2	7	1	3	1	5	1	4	11	10	6	7	1	1	3	1	1	1	1	9
East	2	1	1	3	1	1	1	1	1	1	1	1	1	1	1	1	1	1	1	1	1	1	1	1	1	1	7	1	7	2	7	1	4	1	5	1	5	23	5	6	7	1	1	2	1	1	1	1	8
East	1	2	1	4	1	2	2	2	2	2	2	2	2	2	2	2	2	2	2	2	2	2	2	2	2	2	14	2	14	4	14	3	4	2	3	1	4	24	10	7.3	7	2	1	1	1	1	1	1	8
East	1	2	1	1	1	2	2	2	2	2	2	2	2	2	2	2	2	2	2	2	2	2	2	2	2	2	14	2	14	4	14	3	2	3	3	3	3	24	3	#NULL!	7	1	1	1	1	1	1	1	7
East	1	2	1	1	1	2	2	2	2	2	2	2	2	2	2	2	2	2	2	2	2	2	2	2	2	2	14	2	14	4	14	3	3	3	3	3	3	23	10	7	7	1	1	1	1	1	1	1	7
East	1	2	1	1	1	4	2	2	1	2	1	1	2	3	2	2	2	1	2	1	2	1	1	1	1	1	14	2	10	3	11	2	2	1	4	2	3	0	30	8	7	2	1	1	1	1	1	1	8
East	1	2	1	1	1	3	3	3	3	3	3	3	3	3	3	3	3	1	1	1	1	1	1	1	1	1	17	3	15	4	13	3	2	2	2	4	4	34	5	7	6	1	1	1	1	1	1	1	7
East	1	2	1	1	1	2	2	2	2	2	2	2	2	2	2	2	2	2	2	2	2	2	2	2	2	2	14	2	14	4	14	3	2	3	3	3	3	24	5	7	6.5	1	1	1	1	1	1	1	7
East	1	2	1	1	1	2	2	2	2	2	2	2	2	2	2	2	2	2	2	2	2	2	2	2	2	2	14	2	14	4	14	3	1	2	2	2	2	24	20	8	6	1	2	1	1	1	1	1	8
East	1	2	1	2	1	2	1	2	1	3	1	1	1	3	2	2	1	2	1	1	2	3	2	1	2	2	10	1	10	3	16	3	3	4	3	4	2	0	10	#NULL!	7	1	1	1	1	1	1	1	7
East	1	2	1	1	1	2	2	2	2	2	2	2	2	2	2	2	2	2	2	2	2	2	2	2	2	2	14	2	14	4	14	3	2	2	2	2	2	22	20	7	7	1	1	1	1	1	1	1	7
East	1	2	1	4	1	2	2	2	2	2	2	2	2	2	2	2	2	2	2	2	2	2	2	2	2	2	14	2	14	4	14	3	3	2	2	2	2	23	5	8	7	1	1	1	1	1	1	1	7
East	1	2	1	1	1	2	2	2	2	2	2	2	2	2	2	2	2	2	2	2	2	2	2	2	2	2	14	2	14	4	14	3	2	3	3	3	3	24	60	#NULL!	6	1	1	1	1	1	1	1	7
East	1	2	1	2	1	2	2	2	2	2	2	2	2	2	2	2	2	1	1	1	2	2	2	2	2	2	13	2	13	3	13	3	1	4	4	3	3	23	20	7	6	1	1	1	1	1	1	1	7
East	1	2	1	2	1	2	2	2	1	2	1	2	2	2	1	1	1	2	2	1	1	2	2	2	1	1	11	1	11	3	11	2	2	2	4	3	3	23	30	8	7	1	2	1	1	1	1	1	8
East	1	2	1	2	1	2	1	2	1	2	1	1	2	3	1	2	2	2	2	1	1	3	1	1	1	2	12	1	9	2	13	3	2	2	4	3	3	24	30	8	7	2	1	1	1	1	1	1	8
East	1	2	1	2	1	3	3	3	3	3	2	2	2	2	2	2	2	2	2	2	2	2	2	2	2	2	15	2	16	4	16	3	3	3	3	3	3	21	5	7	7	1	1	1	1	1	1	1	7
East	1	2	1	4	1	2	2	2	2	2	2	2	2	2	2	2	2	2	2	2	2	2	2	2	2	2	14	2	14	4	14	3	3	2	3	3	2	23	15	7	7	2	1	1	1	1	1	1	8
East	1	2	1	2	1	2	1	1	1	2	1	1	1	2	2	1	1	1	1	1	2	2	1	1	1	1	8	1	8	2	11	2	3	3	4	2	4	24	5	9	7	2	1	1	1	1	1	1	8
East	1	2	1	1	1	4	4	4	4	4	4	4	4	4	4	4	4	2	4	2	2	1	2	1	1	1	26	4	20	5	18	3	2	1	4	3	3	3	10	10	7	2	1	1	1	1	1	1	8
East	1	2	1	1	1	2	3	2	2	2	1	1	2	2	2	1	2	1	2	1	2	1	1	2	1	1	11	1	12	3	11	2	3	2	4	2	3	24	15	7.3	7	2	1	1	1	1	1	2	9
East	1	2	1	5	1	2	2	1	1	2	1	2	2	2	2	2	2	2	2	2	2	1	1	1	1	1	12	1	11	3	11	2	2	3	4	3	2	1	20	8	7	2	1	1	1	1	1	1	8
East	1	2	1	3	1	2	1	2	1	2	2	1	2	2	2	1	1	2	2	2	1	1	2	2	1	2	12	1	10	3	12	3	3	3	3	3	3	23	30	#NULL!	7	1	1	1	1	1	1	1	7
East	1	2	1	3	1	3	3	2	2	2	2	2	2	2	2	1	1	2	2	1	1	1	3	1	1	2	14	2	12	3	12	3	2	1	4	3	4	1	30	9	6	1	1	3	1	1	1	1	9
East	1	2	1	3	1	2	2	2	2	2	2	2	2	2	2	2	2	2	2	2	2	2	1	2	2	2	13	2	14	4	14	3	4	2	5	2	4	22	10	7	7	1	1	1	1	1	1	1	7
East	1	2	1	1	1	3	3	3	1	1	1	1	1	4	1	3	2	2	2	2	2	2	2	2	2	2	14	2	15	4	13	3	3	2	3	2	2	12	20	6.3	6	1	1	2	1	1	1	1	8
East	1	2	1	1	1	2	2	2	3	2	1	1	2	4	2	2	1	3	2	1	1	1	2	2	1	2	12	1	14	4	13	3	3	1	4	4	4	0	3	7	7	1	1	1	1	1	1	1	7
East	1	2	1	1	1	2	2	2	2	2	2	2	2	2	2	2	2	2	2	2	2	2	2	2	2	2	14	2	14	4	14	3	2	3	3	3	3	23	30	8	7	1	1	1	1	1	1	1	7
East	1	2	1	2	1	2	2	2	1	2	1	1	1	2	1	1	1	1	1	1	2	1	1	1	1	1	8	1	9	2	10	2	2	1	4	1	4	23	#NULL!	#NULL!	7	1	1	1	1	1	1	1	7
East	1	2	1	2	1	3	2	3	2	3	2	2	2	1	1	1	1	1	1	1	1	1	1	1	1	1	11	1	10	3	11	2	2	3	4	2	4	24	10	7.3	7	1	1	1	1	1	1	1	7
East	1	2	1	4	1	2	2	2	2	2	2	2	2	2	2	2	2	2	2	2	2	2	2	2	2	2	14	2	14	4	14	3	2	3	3	3	3	24	3	7	7	1	1	1	1	1	1	1	7
East	1	2	1	3	1	2	1	1	1	2	1	1	1	3	3	3	3	3	2	2	1	2	2	1	2	3	14	2	11	3	15	3	2	2	3	2	3	24	#NULL!	8	5	2	1	1	1	1	1	1	8
East	1	2	1	4	1	2	2	2	2	2	2	2	2	2	2	2	2	1	1	1	1	1	1	1	1	1	12	1	11	3	10	2	3	4	2	5	2	24	20	7	7	1	1	1	1	1	1	1	7
East	1	2	1	2	1	2	2	2	2	2	2	2	2	2	2	2	2	2	2	1	2	2	2	2	2	2	14	2	13	3	14	3	3	2	4	4	4	#NULL!	10	#NULL!	7	1	2	1	1	1	1	1	8
East	1	2	1	1	1	2	2	2	2	2	2	2	2	2	2	2	2	2	2	2	2	2	2	2	2	2	14	2	14	4	14	3	3	3	3	3	3	23	10	6	7	1	1	1	1	1	1	1	7
East	1	2	1	3	1	2	2	2	2	2	2	2	2	1	1	2	2	1	1	2	2	1	2	2	2	1	13	2	13	3	10	2	2	1	5	2	4	0	5	7	7	1	1	1	1	1	1	1	7
East	1	2	1	2	1	2	2	2	2	2	2	2	2	2	2	2	2	2	2	2	2	2	2	2	2	2	14	2	14	4	14	3	1	3	3	3	3	23	10	7	7	1	1	1	1	1	1	1	7
East	1	2	1	2	1	3	2	3	1	3	3	3	3	4	3	3	3	2	2	2	1	2	1	1	1	1	18	3	14	4	15	3	2	3	4	3	4	23	30	8	7	1	2	1	1	1	1	1	8
East	1	2	1	2	1	2	2	2	1	1	1	1	2	2	2	1	1	1	2	1	1	1	1	1	2	2	10	1	10	3	10	2	2	3	2	3	4	22	10	#NULL!	6	1	1	1	1	1	1	1	7
East	1	2	1	4	1	3	3	3	3	3	2	2	2	2	2	2	3	2	2	2	2	2	2	2	2	2	16	2	16	4	16	3	4	3	3	3	3	#NULL!	#NULL!	7.3	7	1	1	1	1	1	1	1	7
East	1	2	1	2	1	1	2	2	1	3	2	2	2	4	4	2	2	2	1	1	2	1	1	1	1	2	11	1	12	3	16	3	2	2	2	3	1	24	3	7	7	1	1	1	1	1	1	1	7
East	1	2	1	2	1	2	2	1	1	2	2	1	2	2	2	2	1	1	2	1	2	1	1	1	1	1	12	1	9	2	10	2	2	3	3	2	4	22	3	6	7	1	1	1	1	2	1	1	8
East	1	2	1	1	1	1	1	1	1	2	1	1	2	2	2	2	1	1	1	1	1	1	2	1	2	2	10	1	9	2	10	2	2	2	4	4	3	23	10	7.3	7	1	1	1	1	1	1	1	7
East	1	2	1	2	1	2	2	2	2	2	2	2	2	2	2	2	2	2	2	2	2	2	2	2	2	2	14	2	14	4	14	3	2	1	5	1	4	6	#NULL!	#NULL!	6	1	1	1	1	1	1	1	7
East	1	2	1	3	1	2	2	1	2	2	2	2	2	2	2	2	2	2	2	2	2	2	2	2	2	2	14	2	14	4	13	3	2	3	2	2	3	24	10	9	7	1	1	1	1	1	1	1	7
East	1	2	1	4	1	2	2	2	1	2	1	1	1	2	1	1	2	1	1	1	1	2	2	1	1	2	10	1	9	2	11	2	2	2	3	3	2	24	15	9	7	2	1	1	1	1	1	1	8
East	1	2	1	4	1	2	2	2	2	2	2	2	2	2	2	2	2	2	2	2	2	2	2	2	2	2	14	2	14	4	14	3	3	2	2	2	2	22	15	9	7	1	1	1	1	1	1	2	8
East	1	2	1	3	1	2	1	1	1	1	1	1	2	1	1	3	1	1	1	1	1	2	1	1	1	2	11	1	7	2	9	2	2	1	4	1	3	24	5	7	7	1	1	1	1	1	1	1	7
East	1	2	1	2	1	1	2	1	1	2	1	2	2	3	1	1	1	1	1	1	2	1	1	2	1	1	8	1	12	3	9	2	2	2	4	3	3	24	5	#NULL!	7	1	2	1	1	1	1	1	8
East	1	2	1	1	1	1	1	1	1	1	1	1	1	1	1	1	1	1	1	1	1	1	1	1	1	1	7	1	7	2	7	1	5	1	5	1	5	24	5	7	7	1	1	1	1	1	1	1	7
East	1	2	1	1	1	1	1	1	1	1	1	1	1	1	1	1	1	1	1	1	1	1	1	1	1	1	7	1	7	2	7	1	3	1	5	1	5	24	2	7	7	1	1	1	1	1	1	1	7
East	1	2	1	1	1	1	1	1	1	1	1	1	1	1	1	1	1	1	1	1	1	1	1	1	1	1	7	1	7	2	7	1	2	1	3	3	3	23	1	1	6	1	1	1	1	1	1	1	7
East	1	2	1	1	1	1	1	1	1	1	1	1	1	1	1	1	1	1	1	1	1	1	1	1	1	1	7	1	7	2	7	1	1	1	1	1	1	#NULL!	#NULL!	#NULL!	1	1	1	1	1	1	1	1	7
East	1	2	1	4	1	1	1	1	1	2	1	1	1	1	1	1	1	1	1	1	1	1	1	2	1	1	7	1	8	2	8	2	2	5	2	3	3	24	10	7	6	2	1	1	1	1	1	1	8
East	1	2	1	1	1	1	1	1	1	1	1	1	1	1	1	1	1	1	1	1	1	1	1	1	1	1	7	1	7	2	7	1	4	2	2	2	2	12	10	8	7	1	1	2	1	1	1	1	8
East	1	2	1	3	1	1	1	1	1	1	1	1	1	1	1	1	1	1	1	1	1	1	2	1	1	1	8	1	7	2	7	1	2	1	2	1	2	#NULL!	10	#NULL!	7	1	1	1	1	1	1	1	7
East	1	2	1	2	1	1	1	1	1	1	1	1	1	1	1	1	1	1	1	1	1	1	1	1	1	1	7	1	7	2	7	1	3	3	3	1	4	1	5	8	7	1	1	1	1	1	1	1	7
East	1	2	1	3	1	2	1	1	1	1	1	1	1	2	1	1	1	1	1	1	1	1	2	1	2	1	9	1	9	2	7	1	3	2	4	2	4	24	5	8	7	1	1	1	1	1	1	2	8
East	1	2	1	1	1	1	2	1	1	1	1	1	1	1	1	1	1	1	1	1	1	1	1	1	1	1	7	1	8	2	7	1	4	2	4	2	4	23	2	7	7	1	1	1	1	1	1	1	7
East	1	2	1	1	1	1	1	1	1	1	1	1	1	1	1	1	1	1	1	1	1	1	1	1	1	1	7	1	7	2	7	1	2	2	3	3	3	23	10	9	7	1	1	1	1	1	1	1	7
East	1	2	1	3	1	1	1	1	1	1	1	1	1	1	1	1	1	1	1	1	1	1	1	1	1	1	7	1	7	2	7	1	4	1	1	1	1	21	10	8	7	1	1	1	1	1	1	1	7
East	1	2	1	3	1	1	1	2	1	1	1	1	1	1	1	1	1	1	1	1	1	1	1	1	1	1	7	1	7	2	8	2	3	2	4	2	4	23	20	7	7	1	1	1	1	1	1	1	7
East	1	2	1	2	1	2	1	1	1	1	1	1	1	1	1	1	1	1	1	1	1	2	1	1	1	1	8	1	7	2	8	2	2	4	3	3	2	24	30	7	6.5	1	1	1	1	1	1	1	7
East	1	2	1	3	1	1	2	1	1	2	1	1	1	2	1	1	1	1	1	1	1	1	1	1	1	1	7	1	9	2	8	2	4	1	5	1	5	24	1	7	7	1	1	1	1	1	1	1	7
East	1	2	1	2	1	1	1	1	1	1	1	1	1	1	1	1	1	1	2	1	2	2	1	1	1	1	8	1	7	2	9	2	4	2	4	3	3	24	10	#NULL!	7	1	1	1	1	1	1	1	7
East	1	2	1	3	1	2	3	1	1	2	1	1	2	2	1	1	1	1	1	1	1	1	1	1	1	1	9	1	10	3	8	2	3	2	4	2	3	24	20	8	7	1	1	1	1	1	1	1	7
East	1	2	1	2	1	2	2	2	1	1	1	1	1	2	1	1	1	1	1	1	1	1	1	1	1	1	8	1	9	2	8	2	4	1	1	1	1	23	30	7	7	3	1	1	1	1	1	1	9
East	1	2	1	2	1	1	1	1	1	2	1	1	1	4	1	1	1	1	1	1	1	1	1	1	1	1	7	1	10	3	8	2	4	1	5	1	5	23	30	6	6	3	1	1	1	1	1	1	9
East	1	2	1	3	1	1	1	1	1	3	3	1	1	1	1	1	1	1	1	1	1	1	1	1	1	1	9	1	7	2	9	2	4	1	3	3	3	23	17	7	7	1	1	1	1	1	1	2	8
East	1	2	1	2	1	1	1	1	1	1	1	1	1	1	1	1	1	1	1	1	1	1	1	1	1	1	7	1	7	2	7	1	4	1	5	1	5	23	30	7	7	1	1	1	1	1	1	1	7
East	1	2	1	1	1	1	1	1	1	1	1	1	2	1	1	1	1	1	1	1	1	2	1	1	1	1	8	1	7	2	8	2	3	1	5	1	5	23	#NULL!	#NULL!	7	1	1	1	1	1	1	1	7
East	1	2	1	1	1	1	1	1	1	1	1	1	1	1	1	1	1	1	1	1	1	1	1	1	1	1	7	1	7	2	7	1	4	1	4	1	5	23	10	7	7	1	1	1	1	1	1	1	7
East	1	2	1	4	1	1	1	1	1	1	1	1	1	1	1	1	1	1	1	1	1	1	1	1	1	1	7	1	7	2	7	1	4	1	5	1	5	23	10	7	6	1	1	1	1	1	1	1	7
East	1	2	1	3	1	1	1	1	1	1	1	1	1	1	1	1	1	1	1	1	1	1	1	1	1	1	7	1	7	2	7	1	4	1	5	1	5	22	#NULL!	#NULL!	6	1	1	1	1	1	1	1	7
East	1	2	1	1	1	1	1	1	1	1	1	1	1	1	1	1	1	1	1	1	1	1	1	1	1	1	7	1	7	2	7	1	2	1	4	3	3	#NULL!	#NULL!	7.3	5	3	1	1	1	1	1	1	9
East	1	2	1	2	1	1	1	1	1	1	1	1	1	1	1	1	1	1	1	1	1	1	1	1	1	1	7	1	7	2	7	1	5	1	1	1	1	2	1	6	4	1	1	1	1	1	1	1	7
East	1	2	1	2	1	1	1	1	1	3	1	1	1	3	1	1	1	1	1	1	1	1	1	1	1	1	7	1	9	2	9	2	3	2	4	3	3	23	20	7	7	1	2	1	1	1	1	1	8
East	1	2	1	2	1	1	1	1	1	1	1	1	1	1	1	1	1	1	1	1	1	1	1	1	1	1	7	1	7	2	7	1	3	1	5	1	5	#NULL!	10	#NULL!	7	1	1	1	1	1	1	1	7
East	1	2	1	3	1	1	1	1	1	1	1	1	1	1	1	1	1	1	1	1	1	1	1	1	1	1	7	1	7	2	7	1	5	1	4	1	5	24	5	7	6	1	1	1	1	1	1	1	7
East	1	2	1	2	1	1	1	1	1	1	1	1	1	1	1	1	1	1	1	1	1	1	1	1	1	1	7	1	7	2	7	1	3	1	5	1	5	23	5	9	1	1	1	1	1	1	1	1	7
East	1	2	1	3	1	2	2	1	2	2	1	2	3	1	1	1	2	1	2	1	1	1	2	2	1	1	13	2	11	3	8	2	3	4	4	3	4	23	10	8	7	1	1	1	1	3	1	1	9
East	1	2	1	2	1	1	1	1	1	1	1	1	1	2	1	1	1	1	1	1	2	1	1	1	1	2	7	1	8	2	9	2	2	2	4	2	4	23	5	7	7	1	1	1	1	1	1	1	7
East	1	2	1	3	1	1	1	1	1	1	1	1	1	1	1	1	1	1	1	1	1	1	1	1	1	1	7	1	7	2	7	1	2	1	3	1	1	22	10	7	7	1	1	1	1	1	1	1	7
East	1	2	1	3	1	1	1	1	1	2	1	1	1	1	1	1	1	1	1	1	1	2	1	1	1	1	7	1	7	2	9	2	3	2	3	3	4	23	5	7	7	2	2	1	1	1	1	1	9
East	1	2	1	2	1	1	1	1	1	1	1	1	1	1	1	1	1	1	1	1	1	1	1	1	1	1	7	1	7	2	7	1	4	1	3	1	3	#NULL!	10	#NULL!	7	1	1	3	1	1	1	1	9
East	2	2	1	4	1	2	2	2	2	2	2	2	2	2	2	2	2	2	2	2	2	2	2	2	2	2	14	2	14	4	14	3	2	4	3	4	3	24	10	8	7	1	1	1	1	1	1	1	7
East	2	2	1	1	1	2	2	2	2	2	2	2	2	2	2	2	2	2	2	2	2	1	2	2	2	2	14	2	14	4	13	3	3	3	3	2	4	23	30	7	7	3	1	1	1	1	1	1	9
East	2	2	1	2	1	2	2	2	2	2	2	2	3	3	2	3	2	2	2	2	2	2	2	2	2	3	16	2	15	4	15	3	3	3	3	3	5	23	5	#NULL!	7	1	1	1	1	1	1	1	7
East	2	2	1	1	1	2	2	2	1	1	1	1	2	3	2	2	2	2	1	2	1	1	1	1	1	1	11	1	11	3	10	2	3	1	3	2	2	24	30	7	6	2	1	1	1	1	1	1	8
East	2	2	1	2	1	3	3	2	1	3	2	2	3	3	1	3	2	3	2	2	1	1	2	1	1	1	17	3	13	3	12	3	3	2	3	1	3	23	30	7	7	3	1	1	1	1	1	1	9
East	2	2	1	2	1	1	1	1	1	4	1	1	1	1	1	1	2	1	2	1	1	2	1	1	1	4	9	1	7	2	14	3	2	2	2	5	2	23	30	8	7	1	1	2	1	1	1	1	8
East	2	2	1	1	1	2	2	1	1	3	1	1	2	3	3	3	2	2	2	2	3	1	1	1	1	2	13	2	11	3	15	3	2	1	2	1	4	24	10	#NULL!	7	2	1	1	1	1	1	1	8
East	2	2	1	2	1	3	3	3	3	2	2	1	1	2	1	1	1	1	1	1	1	1	1	1	1	1	10	1	12	3	10	2	4	1	4	2	5	22	1	7	7	1	1	1	1	1	2	2	9
East	2	2	1	2	1	2	2	2	2	2	2	1	2	2	2	2	2	2	3	2	2	1	2	1	1	1	15	2	11	3	12	3	2	3	4	3	3	24	20	7	7	2	1	1	1	1	1	1	8
East	2	2	1	2	1	2	2	2	2	2	2	2	2	2	2	2	2	2	2	2	2	2	2	2	2	2	14	2	14	4	14	3	2	3	3	3	3	23	15	7	7	1	1	1	1	1	1	1	7
East	2	2	1	2	1	2	2	2	1	2	2	2	2	2	2	2	2	2	2	2	2	1	4	1	2	2	16	2	12	3	13	3	2	3	3	2	4	24	10	7	7	1	1	1	1	1	1	1	7
East	2	2	1	4	1	3	2	3	1	2	1	1	2	2	2	1	1	1	1	1	1	1	1	1	1	1	10	1	9	2	11	2	4	3	3	3	3	0	0	0	0	1	1	1	1	1	1	1	7
East	2	2	1	1	1	1	2	2	2	2	2	2	2	2	2	2	2	2	2	2	2	1	2	2	2	2	13	2	14	4	13	3	3	2	5	2	4	24	0	7	7	1	1	2	1	1	1	1	8
East	2	2	1	2	1	2	1	2	1	2	2	1	1	2	1	1	1	1	1	1	2	1	3	1	2	1	11	1	9	2	10	2	2	2	4	3	3	24	3	8	7	1	1	1	1	1	1	3	9
East	2	2	1	2	1	2	2	2	2	2	2	2	2	2	2	2	2	2	2	2	2	2	2	2	2	2	14	2	14	4	14	3	2	3	3	3	3	24	#NULL!	7	6	3	1	1	1	1	1	1	9
East	2	2	1	2	1	2	2	2	2	2	2	2	2	3	2	3	3	2	2	3	3	2	3	2	3	2	17	3	17	4	15	3	4	2	3	2	4	23	#NULL!	8	7	1	1	1	1	1	1	2	8
East	2	2	1	3	1	2	2	2	1	1	2	2	2	2	2	2	2	2	1	2	1	1	1	1	1	2	12	1	11	3	11	2	2	2	5	2	5	23	20	#NULL!	7	1	1	1	1	1	1	1	7
East	2	2	1	2	1	2	2	1	2	2	3	1	3	4	2	2	2	2	2	1	1	1	2	1	2	2	16	2	13	3	11	2	2	1	5	3	3	24	10	9	7	2	1	1	1	1	1	1	8
East	2	2	1	2	1	2	2	2	2	2	2	2	2	4	4	4	4	4	4	4	2	1	1	2	2	2	19	3	18	4	17	3	2	4	4	4	3	23	5	7	7	1	1	1	1	1	1	1	7
East	2	2	1	1	1	2	2	1	1	2	1	2	2	2	2	1	1	2	2	1	1	3	2	1	1	2	11	1	10	3	13	3	3	2	3	2	4	22	15	7	7	1	1	2	1	2	1	1	9
East	2	2	1	1	1	2	2	2	1	3	3	1	1	4	2	3	3	3	4	2	2	2	2	1	2	2	18	3	13	3	16	3	3	1	4	1	4	23	2	7	7	1	2	1	1	1	1	1	8
East	2	2	1	1	1	2	2	2	2	2	2	2	2	2	2	2	2	2	2	2	2	2	2	2	2	2	14	2	14	4	14	3	1	2	2	2	2	22	10	7	7	1	1	1	1	1	1	1	7
East	2	2	1	3	1	3	2	1	1	2	1	1	2	3	1	2	1	2	1	1	1	2	1	2	2	2	11	1	12	3	11	2	3	1	4	2	4	1	30	8	7	1	1	1	1	1	3	1	9
East	2	2	1	3	1	1	1	1	1	2	1	1	1	3	3	2	1	1	1	1	1	1	1	1	1	1	8	1	9	2	10	2	4	1	5	3	3	22	10	7	6	1	2	1	1	1	1	1	8
East	2	2	1	1	1	1	2	1	1	2	2	1	1	2	1	1	1	1	1	2	2	2	1	1	1	2	8	1	10	3	11	2	2	3	4	3	4	24	90	8	7	1	1	1	1	1	2	1	8
East	2	2	1	3	1	2	2	2	2	2	2	2	2	2	2	2	2	2	2	2	2	1	1	1	1	1	13	2	12	3	12	3	3	5	5	5	5	24	10	7	7	1	1	1	1	1	1	1	7
East	2	2	1	2	1	2	2	2	2	2	2	2	2	2	2	2	2	2	2	2	2	2	2	2	2	1	14	2	14	4	13	3	4	2	4	2	4	24	5	7	7	1	1	1	1	1	1	2	8
East	2	2	1	1	1	2	2	2	1	3	2	2	2	3	3	3	2	2	2	2	2	3	3	2	2	2	16	2	14	4	17	3	2	2	4	2	3	24	3	7	7	1	1	1	1	1	1	1	7
East	2	2	1	1	1	3	3	2	2	3	3	3	3	3	1	2	2	2	2	2	2	1	1	1	1	1	16	2	15	4	12	3	2	4	3	3	3	24	10	7	7	2	1	1	1	1	1	1	8
East	2	2	1	1	1	2	2	2	2	2	2	2	2	2	2	2	2	2	2	2	2	2	2	2	2	2	14	2	14	4	14	3	2	2	2	2	4	23	10	7	7	1	1	3	1	1	1	1	9
East	2	2	1	2	1	2	2	3	1	2	1	1	1	3	2	1	1	1	1	1	1	1	1	1	1	1	8	1	10	3	11	2	3	1	1	1	5	#NULL!	10	#NULL!	7	2	2	1	1	1	1	1	9
East	2	2	1	3	1	2	2	1	1	1	1	1	3	4	2	2	3	2	3	1	1	1	1	2	1	3	15	2	12	3	11	2	2	3	4	1	3	24	15	7	7	3	1	1	1	1	1	1	9
East	2	2	1	2	1	2	2	2	2	1	2	1	1	2	2	2	2	2	2	2	2	2	2	1	2	2	13	2	12	3	13	3	4	3	3	3	3	#NULL!	#NULL!	#NULL!	6	2	1	1	1	1	1	1	8
East	2	2	1	3	1	2	2	2	2	2	2	2	2	2	2	2	2	2	2	2	2	2	2	2	2	2	14	2	14	4	14	3	2	2	4	3	4	2	3	8	6	1	1	1	1	1	1	1	7
East	2	2	1	1	1	2	2	2	2	2	2	2	2	2	2	2	2	2	2	2	2	2	2	2	2	2	14	2	14	4	14	3	2	2	4	2	2	24	120	7	7	2	1	2	1	1	1	1	9
East	2	2	1	2	1	3	3	3	3	3	3	3	3	3	3	3	3	2	2	2	2	2	2	2	2	2	19	3	18	4	17	3	2	3	4	3	3	23	10	7	7	2	1	1	1	1	1	1	8
East	2	2	1	2	1	2	2	2	2	2	2	3	2	3	2	3	3	3	2	2	2	1	1	1	1	1	15	2	14	4	13	3	3	3	3	3	3	11	5	7	7	1	1	1	1	1	1	1	7
East	2	2	1	1	1	2	2	2	2	2	2	2	2	2	2	2	2	2	2	2	2	1	2	2	2	2	14	2	14	4	13	3	3	2	3	3	3	23	20	7	7	1	1	1	1	1	1	2	8
East	2	2	1	1	1	2	1	1	1	2	1	2	2	2	1	2	2	2	1	2	1	2	2	2	2	2	12	1	12	3	11	2	2	4	4	3	4	24	2	7	6	2	1	1	1	1	1	1	8
East	2	2	1	2	1	2	2	2	2	2	2	2	2	2	2	2	2	2	2	2	2	2	2	2	2	2	14	2	14	4	14	3	3	3	3	3	3	1	10	7	6	1	1	1	1	1	1	1	7
East	2	2	1	2	1	2	2	2	1	2	2	1	2	3	3	2	2	1	2	1	1	1	2	1	1	1	14	2	10	3	11	2	2	2	4	4	2	1	10	7	5	1	1	1	1	2	1	1	8
East	2	2	1	4	1	2	1	1	1	2	1	1	2	2	2	1	1	2	2	1	2	2	1	1	1	1	10	1	8	2	12	3	2	2	3	3	3	1	30	7	6	1	1	2	1	1	1	1	8
East	2	2	1	1	1	2	2	2	2	2	2	2	2	2	2	2	2	2	2	2	2	2	2	2	2	2	14	2	14	4	14	3	2	3	3	3	3	22	30	9	6	1	1	1	1	1	1	1	7
East	2	2	1	4	1	3	2	2	2	3	2	2	2	3	3	3	2	2	2	2	2	1	2	2	2	2	16	2	15	4	15	3	2	3	3	3	3	23	30	6	5	1	1	1	1	1	1	1	7
East	2	2	1	2	1	1	2	2	1	1	3	1	2	1	1	1	2	2	3	2	1	1	1	1	2	2	13	2	10	3	10	2	3	1	5	1	5	12	45	7	6	1	1	1	1	1	1	1	7
East	2	2	1	1	1	1	1	1	1	3	1	1	1	4	2	2	2	2	1	1	1	1	1	1	1	2	9	1	10	3	12	3	3	1	5	1	5	#NULL!	#NULL!	#NULL!	6	1	1	1	1	1	1	1	7
East	2	2	1	3	1	2	2	2	2	2	2	2	2	2	2	2	2	1	1	1	1	1	1	1	1	1	12	1	11	3	10	2	3	2	2	2	2	23	20	9	7	1	1	1	1	1	1	1	7
East	2	2	1	2	1	2	2	2	2	2	2	2	2	2	2	2	2	2	2	2	2	2	2	2	2	2	14	2	14	4	14	3	3	2	2	2	2	22	1	7	7	1	1	1	1	1	1	1	7
East	2	2	1	2	1	1	1	4	1	1	1	1	1	1	1	1	1	1	1	1	2	1	1	1	1	1	7	1	7	2	11	2	4	4	5	1	4	23	5	7	7	2	1	1	1	1	1	2	9
East	2	2	1	5	1	2	1	1	1	2	1	1	2	4	1	1	2	1	3	1	2	1	2	1	1	2	13	2	10	3	10	2	2	2	4	5	3	23	30	#NULL!	6	1	1	1	1	1	3	1	9
East	2	2	1	2	1	2	2	2	2	2	2	2	2	2	2	2	2	2	2	2	2	2	2	2	2	2	14	2	14	4	14	3	2	2	4	3	4	23	30	8	7	2	1	1	1	1	2	1	9
East	2	2	1	2	1	2	2	2	2	2	2	2	2	2	2	2	2	2	2	2	3	2	2	2	2	3	14	2	14	4	16	3	2	3	3	3	3	24	5	7	6.3	2	2	1	1	1	1	1	9
East	2	2	1	2	1	3	3	3	3	3	3	2	2	3	2	2	2	2	2	2	2	2	2	2	2	2	16	2	17	4	16	3	2	4	3	2	3	21	15	7	7	3	1	1	1	1	1	1	9
East	2	2	1	2	1	2	3	3	2	3	2	1	2	4	2	2	1	1	2	2	1	1	2	2	2	1	13	2	16	4	12	3	3	2	4	2	4	3	1	7	3	1	1	1	1	1	1	1	7
East	2	2	1	2	1	2	2	3	1	3	2	1	2	2	3	3	3	3	2	3	3	3	3	1	1	2	17	3	11	3	20	4	2	2	4	3	2	24	20	7	6	1	1	1	1	1	2	1	8
East	2	2	1	2	1	2	2	2	2	2	2	2	2	2	2	2	2	2	2	2	2	2	2	2	2	2	14	2	14	4	14	3	3	2	4	2	4	24	20	8	7	1	1	1	1	1	1	1	7
East	2	2	1	1	1	2	2	2	2	2	2	2	2	2	2	2	2	2	2	2	2	2	2	2	2	2	14	2	14	4	14	3	2	3	3	3	3	24	10	7	7	1	1	1	1	1	2	1	8
East	2	2	1	2	1	2	2	2	2	2	2	2	2	2	2	2	2	2	2	2	2	2	2	2	2	2	14	2	14	4	14	3	4	2	4	2	4	22	30	7	7	1	1	1	1	1	1	1	7
East	2	2	1	1	1	2	2	2	2	2	2	2	2	2	2	2	2	2	2	2	2	2	2	2	2	2	14	2	14	4	14	3	2	3	3	3	3	#NULL!	#NULL!	#NULL!	7	1	1	1	1	1	1	1	7
East	2	2	1	3	1	3	3	2	1	2	1	1	1	1	1	1	2	2	2	1	2	1	2	1	1	1	12	1	9	2	11	2	3	1	3	1	5	24	#NULL!	#NULL!	7	2	1	1	1	1	1	1	8
East	2	2	1	2	1	2	2	2	2	2	2	2	2	2	2	2	2	2	2	2	2	2	2	2	2	2	14	2	14	4	14	3	2	2	4	2	4	24	20	7	6	3	1	1	1	1	1	1	9
East	2	2	1	2	1	2	1	2	1	3	1	1	3	1	1	1	1	1	1	1	1	1	1	1	1	1	10	1	7	2	10	2	3	1	4	2	3	24	5	7	6.5	1	1	1	1	1	1	1	7
East	2	2	1	2	1	3	3	2	3	3	3	2	3	3	2	2	2	2	2	2	2	1	2	2	2	2	17	3	17	4	14	3	2	2	4	2	4	23	10	7	7	2	1	1	1	1	1	1	8
East	2	2	1	2	1	2	2	3	3	2	2	2	2	3	2	3	3	3	3	3	2	2	2	2	2	2	17	3	17	4	16	3	2	2	4	3	2	12	20	#NULL!	7	1	2	1	1	1	1	1	8
East	2	2	1	1	1	3	3	3	3	3	3	3	3	3	2	2	2	2	2	2	2	1	2	2	2	2	17	3	18	4	15	3	2	2	2	2	4	24	10	7	6	1	3	1	1	1	1	1	9
East	2	2	1	3	1	1	2	1	2	2	1	1	2	2	2	2	2	2	2	2	2	2	2	1	2	2	12	1	12	3	13	3	2	2	4	2	3	24	5	7	7	1	1	1	1	1	1	1	7
East	2	2	1	1	1	2	2	2	2	2	2	2	2	2	2	2	2	2	2	2	2	2	2	2	2	2	14	2	14	4	14	3	2	3	3	3	3	22	60	8	7	3	1	1	1	1	1	1	9
East	2	2	1	1	1	2	2	2	2	2	2	2	2	2	2	2	2	2	2	2	2	2	2	2	2	2	14	2	14	4	14	3	2	3	3	3	3	2	5	7	5	1	1	1	1	1	1	1	7
East	2	2	1	2	1	2	2	2	2	2	1	1	1	4	3	3	3	3	3	2	2	3	3	2	3	3	16	2	16	4	18	3	3	3	3	3	3	24	10	8	7	1	1	1	1	1	1	2	8
East	2	2	1	3	1	1	3	1	1	3	3	1	3	2	2	2	2	2	2	2	2	1	1	2	1	2	14	2	12	3	13	3	2	3	3	3	3	23	10	9	7	2	2	1	1	1	1	1	9
East	2	2	1	1	1	3	3	3	3	3	3	1	3	3	3	3	3	3	3	1	3	2	2	2	2	2	20	3	15	4	19	4	2	4	4	4	4	21	10	7	7	1	1	1	1	1	1	1	7
East	2	2	1	3	1	3	2	1	1	2	2	2	2	3	2	2	2	2	2	2	2	1	3	2	2	2	16	2	14	4	12	3	3	2	5	1	4	23	40	8	1	2	1	1	1	1	1	1	8
East	2	2	1	2	1	2	1	1	1	1	1	1	1	2	2	2	2	2	2	2	2	2	2	2	2	2	12	1	11	3	12	3	3	3	5	1	5	1	20	23	6	2	1	1	1	1	1	1	8
East	2	2	1	1	1	2	2	1	1	2	2	1	2	2	2	2	2	2	2	1	2	2	2	2	2	1	14	2	11	3	12	3	3	3	4	4	3	23	10	6	7	1	1	1	1	1	1	1	7
East	2	2	1	2	1	1	1	1	1	3	1	2	2	4	2	2	3	2	2	2	2	1	2	2	2	2	13	2	14	4	13	3	3	4	3	3	2	22	20	9	7	1	1	1	1	1	1	1	7
East	2	2	1	3	1	2	2	2	2	2	2	2	2	2	2	2	2	2	2	2	2	1	2	2	1	2	14	2	13	3	13	3	3	4	3	3	3	23	15	#NULL!	7	1	1	1	1	1	1	1	7
East	2	2	1	2	1	2	2	2	2	2	2	2	2	2	2	2	2	2	2	2	2	2	2	2	2	2	14	2	14	4	14	3	2	2	2	2	2	#NULL!	#NULL!	#NULL!	7	1	1	1	1	1	1	1	7
East	2	2	1	2	1	2	3	1	2	2	2	2	3	3	1	2	2	1	1	1	1	2	1	1	1	2	13	2	13	3	10	2	3	2	4	3	4	22	20	7	7	1	3	1	1	1	1	1	9
East	2	2	1	4	1	1	2	1	1	2	2	1	1	3	1	1	1	1	1	1	2	1	1	1	1	2	8	1	10	3	10	2	2	2	3	3	3	22	20	7	7	3	1	1	1	1	1	1	9
East	2	2	1	5	1	2	2	2	2	2	2	2	2	2	2	2	2	2	2	2	2	2	2	2	2	2	14	2	14	4	14	3	2	3	3	3	3	21	10	8	7	1	1	1	1	1	1	1	7
East	2	2	1	1	1	2	2	2	2	3	2	1	1	2	1	1	2	1	2	1	1	1	2	1	1	1	12	1	10	3	10	2	4	1	2	1	4	21	30	#NULL!	6	2	1	1	1	1	1	1	8
East	2	2	1	1	1	3	2	2	2	2	2	1	1	2	2	1	1	1	2	1	1	1	2	2	2	1	12	1	12	3	10	2	2	3	2	2	3	24	15	8	7	2	1	1	1	2	1	1	9
East	2	2	1	2	1	3	2	2	2	3	1	1	1	3	2	2	2	3	2	2	3	3	1	1	1	2	12	1	12	3	18	3	2	4	3	3	4	#NULL!	#NULL!	#NULL!	7	2	1	1	2	1	1	1	9
East	2	2	1	2	1	3	3	1	2	2	1	2	2	3	2	2	2	2	1	1	1	2	2	2	2	1	13	2	15	4	11	2	2	3	3	3	3	23	15	8	7	1	2	1	1	1	1	2	9
East	2	2	1	3	1	1	1	1	1	1	1	1	1	1	1	1	1	1	1	1	1	1	1	1	1	1	7	1	7	2	7	1	4	1	5	1	5	11	5	7	7	1	1	1	1	1	1	1	7
East	2	2	1	2	1	1	1	1	1	2	1	1	1	1	1	1	1	1	1	1	1	1	1	1	1	1	7	1	7	2	8	2	4	1	4	1	4	#NULL!	5	#NULL!	7	1	1	1	1	1	1	2	8
East	2	2	1	3	1	2	1	1	1	2	1	1	1	2	2	2	1	1	1	1	1	1	1	1	1	1	9	1	8	2	9	2	4	1	4	1	5	23	20	8	7	2	2	1	1	1	1	1	9
East	2	2	1	2	1	1	1	1	1	1	1	1	1	1	1	1	1	1	1	1	1	1	1	1	1	1	7	1	7	2	7	1	5	1	4	1	5	23	15	7	7	2	1	1	1	1	1	1	8
East	2	2	1	3	1	2	2	1	1	1	1	1	1	1	1	1	1	1	1	1	1	1	1	1	1	1	8	1	8	2	7	1	3	2	3	3	3	22	30	23	7	1	1	1	1	1	1	1	7
East	2	2	1	3	1	1	2	1	2	2	2	1	1	1	1	1	1	1	1	1	2	1	1	1	1	1	8	1	9	2	9	2	4	1	4	1	5	23	10	8	7	1	1	1	1	1	1	1	7
East	2	2	1	2	1	2	2	1	1	1	1	1	1	1	1	1	1	1	1	1	1	1	1	1	1	1	8	1	8	2	7	1	3	2	2	2	2	24	20	9	7	1	1	1	1	1	1	1	7
East	2	2	1	2	1	1	1	1	1	1	1	1	1	1	1	1	1	1	1	1	1	1	1	1	1	1	7	1	7	2	7	1	3	4	4	2	4	23	10	7	7	1	1	1	1	1	1	1	7
East	2	2	1	2	1	1	1	1	1	1	1	1	1	1	1	1	1	1	1	1	1	1	1	1	1	1	7	1	7	2	7	1	3	3	4	3	4	#NULL!	3	7	7	1	1	1	1	1	1	1	7
East	2	2	1	2	1	1	1	1	1	1	1	1	1	1	1	1	1	1	1	1	1	1	1	1	1	1	7	1	7	2	7	1	5	2	4	2	5	22	30	7	7	1	1	1	1	1	1	1	7
East	2	2	1	2	1	2	2	2	2	1	1	1	1	1	1	1	1	1	1	1	1	1	1	1	1	1	8	1	9	2	8	2	2	3	3	3	3	23	20	8	7	1	1	1	1	1	1	1	7
East	2	2	1	1	1	1	1	1	1	1	1	1	1	1	1	1	1	1	1	1	1	1	1	1	1	1	7	1	7	2	7	1	5	1	4	4	1	23	30	7	7	1	1	1	1	1	1	1	7
East	2	2	1	2	1	2	2	1	1	1	1	1	1	1	1	1	1	1	1	1	1	1	1	1	1	1	8	1	8	2	7	1	2	1	3	1	4	22	20	7	7	1	2	1	1	1	1	1	8
East	2	2	1	2	1	1	1	1	1	1	1	1	1	1	1	1	1	1	1	1	1	1	1	1	1	1	7	1	7	2	7	1	3	2	4	2	4	#NULL!	#NULL!	#NULL!	7	1	1	1	1	1	1	1	7
East	2	2	1	4	1	1	1	1	1	1	1	1	1	1	1	1	1	1	1	1	1	1	1	1	1	1	7	1	7	2	7	1	3	1	4	1	4	23	5	7	7	2	1	1	1	1	1	1	8
East	2	2	1	1	1	1	1	1	2	1	2	1	2	2	1	2	1	1	2	1	1	1	1	1	1	1	11	1	9	2	7	1	4	3	3	1	5	22	10	#NULL!	7	1	1	2	1	1	1	2	9
East	2	2	1	3	1	1	1	1	1	1	1	1	1	1	1	1	1	1	1	1	1	1	1	1	1	1	7	1	7	2	7	1	3	1	5	1	4	23	10	7	7	1	2	2	1	1	1	1	9
East	2	2	1	2	1	1	2	1	1	1	1	1	2	2	1	1	2	1	2	1	1	1	1	1	1	1	10	1	9	2	7	1	2	4	3	3	3	23	30	7	7	2	2	1	1	1	1	1	9
East	2	2	1	2	1	2	2	1	1	2	1	1	1	1	1	1	2	1	1	1	1	1	1	1	1	1	9	1	8	2	8	2	3	1	4	1	4	23	30	7	7	2	1	1	1	1	1	1	8
East	2	2	1	3	1	1	1	1	1	1	1	1	1	2	1	1	1	1	1	1	1	1	1	1	1	1	7	1	8	2	7	1	4	1	4	1	5	24	5	7	7	1	1	1	1	2	1	2	9
East	2	2	1	2	1	1	1	1	1	1	1	1	1	1	1	1	1	1	1	1	1	1	1	1	1	1	7	1	7	2	7	1	3	1	4	1	4	23	15	7	7	1	1	1	1	1	1	1	7
East	2	2	1	3	1	1	1	1	1	1	1	1	1	1	1	1	1	1	1	1	1	1	1	1	1	1	7	1	7	2	7	1	4	1	5	1	5	11	10	7	7	1	1	1	1	1	1	1	7
East	2	2	1	3	1	1	1	1	1	2	1	1	1	2	1	1	1	1	1	1	1	1	1	1	1	1	7	1	8	2	8	2	3	2	5	2	3	24	5	7	7	2	1	1	1	1	2	1	9
East	2	2	1	2	1	1	1	1	1	1	1	1	1	1	1	1	1	1	1	1	1	1	1	1	1	1	7	1	7	2	7	1	3	3	3	3	3	24	3	6	5	1	1	1	1	1	1	1	7
East	2	2	1	2	1	1	1	1	1	1	1	1	1	1	1	1	1	1	1	1	1	1	1	1	1	1	7	1	7	2	7	1	3	1	5	1	5	22	6	7	7	1	1	1	1	1	1	1	7
East	2	2	1	1	1	1	1	1	1	1	1	1	1	1	1	1	1	1	1	1	1	1	1	1	1	1	7	1	7	2	7	1	2	1	5	1	3	23	20	7	7	1	1	1	1	1	1	1	7
East	2	2	1	2	1	1	1	1	1	1	1	1	1	1	1	1	1	1	1	1	1	1	1	1	1	1	7	1	7	2	7	1	3	2	4	1	5	23	5	#NULL!	7	1	1	2	1	1	1	1	8
East	2	2	1	2	1	1	1	1	1	1	1	1	1	1	1	1	1	1	1	1	1	1	1	1	1	1	7	1	7	2	7	1	3	2	4	2	4	11	30	8	7	2	1	1	1	1	1	1	8
East	2	2	1	2	1	1	1	1	1	1	1	1	1	1	1	1	1	1	1	2	1	1	1	1	1	2	7	1	8	2	8	2	3	1	4	1	4	24	20	7	7	2	1	1	1	1	1	1	8
East	2	2	1	2	1	1	1	1	1	1	1	1	1	1	1	1	1	1	1	1	1	1	1	1	1	1	7	1	7	2	7	1	3	2	4	2	4	#NULL!	#NULL!	#NULL!	7	1	1	1	1	1	1	1	7
East	2	2	1	2	1	1	1	1	1	1	1	1	1	1	1	1	1	1	1	1	1	1	1	1	1	1	7	1	7	2	7	1	4	1	1	1	1	24	10	7	7	1	1	1	1	1	1	1	7
East	2	2	1	4	1	4	2	2	2	2	1	1	1	1	1	1	1	1	1	1	1	1	1	1	1	1	10	1	9	2	9	2	3	1	5	1	5	24	10	#NULL!	6	2	1	2	1	1	1	1	9
East	2	2	1	2	1	1	1	1	1	1	1	1	1	1	1	1	1	1	1	1	1	1	1	1	1	1	7	1	7	2	7	1	3	1	5	1	5	23	30	8	7	2	1	1	1	1	1	1	8
East	2	2	1	3	1	1	1	1	1	1	1	1	1	1	1	1	1	1	1	1	1	1	1	1	1	1	7	1	7	2	7	1	5	1	3	1	5	23	10	7	7	1	1	1	1	1	1	1	7
East	2	2	1	3	1	1	2	2	3	1	1	1	3	1	1	1	1	1	2	1	1	1	1	1	1	1	10	1	10	3	8	2	5	1	4	1	5	23	20	8	6	2	1	1	1	1	1	1	8
East	2	2	1	2	1	2	3	1	1	2	1	1	2	2	1	2	2	1	2	2	1	1	1	1	2	2	12	1	12	3	9	2	3	2	4	1	4	23	10	7	6	3	1	1	1	1	1	1	9
East	2	2	1	3	1	2	1	2	1	1	1	1	3	1	1	1	1	2	1	1	1	1	1	1	1	1	10	1	7	2	9	2	4	1	3	1	4	23	5	#NULL!	7	2	1	1	1	1	1	1	8
East	2	2	1	2	1	1	1	1	1	1	1	1	1	1	1	1	1	1	1	1	1	1	1	1	1	1	7	1	7	2	7	1	4	4	2	5	2	11	10	7	7	1	1	2	1	1	1	1	8
East	2	2	1	2	1	1	1	1	1	1	1	1	2	1	1	1	1	1	1	1	1	1	1	1	1	1	8	1	7	2	7	1	4	1	4	1	4	23	5	#NULL!	6	1	1	1	1	1	1	1	7
East	2	2	1	3	1	1	1	1	1	1	1	1	1	1	1	1	1	1	1	1	1	1	1	1	1	1	7	1	7	2	7	1	2	2	2	2	2	23	20	7	6	1	1	1	1	1	1	1	7
East	2	2	1	2	1	2	2	2	2	2	1	1	1	1	1	1	1	1	1	1	1	1	1	1	1	1	8	1	9	2	9	2	2	2	4	2	3	24	10	7	6	3	1	1	1	1	1	1	9
East	2	2	1	3	1	3	1	3	1	1	1	1	1	1	1	1	1	1	3	1	1	1	1	1	1	1	11	1	7	2	9	2	3	1	5	1	5	22	10	7	1	1	1	1	1	1	1	1	7
East	2	2	1	3	1	2	2	1	1	1	1	1	1	2	1	1	1	1	1	1	1	1	1	1	1	1	8	1	9	2	7	1	3	1	5	1	5	23	5	7	7	1	1	1	1	1	1	1	7
East	2	2	1	1	1	1	1	1	1	1	1	1	1	1	1	1	1	1	1	1	1	1	1	1	1	1	7	1	7	2	7	1	2	2	4	2	4	0	60	8	7	1	1	1	1	1	1	1	7
East	2	2	1	3	1	1	1	1	1	1	1	1	1	1	1	1	1	1	1	1	1	1	2	1	1	1	8	1	7	2	7	1	5	1	5	1	5	23	90	#NULL!	7	2	1	1	1	1	1	1	8
East	2	2	1	5	1	1	1	1	1	1	1	1	1	1	1	1	1	1	1	1	1	1	1	1	1	1	7	1	7	2	7	1	4	1	5	1	5	23	30	7	7	3	1	1	1	1	1	1	9
East	2	2	1	2	1	1	1	1	1	1	1	1	1	2	1	1	1	1	1	1	1	1	1	1	1	1	7	1	8	2	7	1	2	1	5	1	4	23	10	7	7	1	1	1	1	1	1	2	8
East	2	2	1	2	1	2	2	1	1	1	1	1	2	2	1	1	1	1	2	1	1	1	2	2	1	1	11	1	10	3	7	1	3	3	4	2	3	23	30	7	7	2	1	1	1	2	1	1	9
East	2	2	1	2	1	1	1	1	1	2	1	1	1	1	1	1	1	1	1	1	1	1	1	1	1	1	7	1	7	2	8	2	3	2	4	1	4	23	15	7	6.5	1	1	1	1	2	1	1	8
East	2	2	1	2	1	1	1	1	1	1	1	1	1	2	1	1	1	1	1	1	1	1	1	1	1	1	7	1	8	2	7	1	3	1	1	1	3	23	15	8.3	7	1	1	1	1	1	1	1	7
East	2	2	1	1	1	2	2	2	2	2	2	1	2	1	1	1	1	1	1	1	1	1	1	2	1	1	10	1	10	3	9	2	2	3	5	4	4	23	2	6.55	6	1	1	1	1	1	1	1	7
East	2	2	1	2	1	4	2	1	1	1	1	1	1	1	1	1	1	1	1	1	1	1	1	1	1	1	10	1	8	2	7	1	2	2	3	3	3	23	1	8	7	1	1	1	1	2	1	1	8
East	2	2	1	3	1	1	2	1	1	1	1	2	3	2	1	2	2	1	1	1	1	1	2	2	1	1	12	1	11	3	7	1	2	5	5	5	5	21	5	7	7	2	1	2	1	1	1	1	9
East	2	2	1	3	1	2	1	1	1	1	1	1	1	1	1	1	1	1	1	1	1	1	1	1	1	1	8	1	7	2	7	1	3	2	4	3	4	23	#NULL!	7	7	2	1	1	1	1	1	1	8
East	2	2	1	2	1	4	2	2	2	1	1	1	1	1	1	1	1	1	1	1	1	1	1	1	1	1	10	1	9	2	8	2	4	1	4	1	4	#NULL!	10	#NULL!	7	1	1	1	1	1	3	1	9
East	2	2	1	2	1	1	1	1	1	1	1	1	1	1	1	1	1	1	1	1	1	1	1	1	1	1	7	1	7	2	7	1	3	1	4	3	4	23	10	8	7	1	1	1	1	1	1	1	7
East	2	2	1	4	1	2	1	1	1	1	1	1	1	1	1	1	1	1	1	1	1	1	1	1	1	1	8	1	7	2	7	1	2	1	4	1	4	#NULL!	10	#NULL!	7	1	1	3	1	1	1	1	9
East	2	2	1	3	1	2	1	1	1	1	1	1	1	1	1	1	2	1	1	1	1	1	1	1	1	1	9	1	7	2	7	1	3	2	4	1	4	23	10	#NULL!	7	2	1	1	1	1	1	1	8
East	2	2	1	2	1	3	2	1	2	1	1	1	1	2	1	1	1	2	1	1	1	1	1	1	1	1	9	1	10	3	8	2	4	2	4	1	4	24	10	7	7	1	2	2	1	1	1	1	9
East	2	2	1	3	1	2	2	1	1	1	2	1	2	3	1	2	2	1	2	1	1	2	2	1	1	2	14	2	10	3	9	2	4	2	4	2	4	23	30	7	7	2	2	1	1	1	1	1	9
East	2	2	1	3	1	1	1	1	1	2	1	1	1	1	1	1	1	1	1	1	1	1	1	1	1	1	7	1	7	2	8	2	5	1	5	1	5	22	30	7	7	1	1	1	1	1	1	1	7
East	2	2	1	3	1	2	2	2	1	1	1	1	1	2	1	2	1	1	2	1	1	1	1	1	1	1	10	1	9	2	8	2	3	1	4	1	4	23	15	7	6	1	1	1	1	1	1	1	7
East	2	2	1	2	1	1	1	1	1	1	1	1	1	1	1	1	1	1	1	1	1	1	1	1	1	1	7	1	7	2	7	1	3	1	5	1	5	23	2	7.3	7	2	1	1	1	1	1	1	8
East	2	2	1	2	1	1	1	1	1	1	1	1	1	1	1	1	1	1	1	1	1	1	1	1	1	1	7	1	7	2	7	1	3	1	5	1	5	23	5	#NULL!	7	1	1	1	1	1	1	1	7
East	2	2	1	3	1	1	1	1	1	1	1	1	1	1	1	1	1	1	1	1	1	1	1	1	1	1	7	1	7	2	7	1	4	2	4	1	5	24	5	7	6	1	1	1	1	2	1	1	8
East	2	2	1	4	1	2	1	1	1	1	2	1	2	2	1	1	1	1	2	1	1	1	1	1	1	1	11	1	8	2	7	1	3	3	3	3	3	22	20	6	7	1	1	1	1	1	3	1	9
East	2	2	1	3	1	2	2	3	1	1	1	1	2	2	1	1	1	1	1	1	1	1	1	1	1	1	9	1	9	2	9	2	4	1	3	1	4	23	10	#NULL!	6	1	1	1	1	1	1	1	7
East	2	2	1	5	1	1	1	1	1	1	1	1	1	1	1	1	1	1	1	1	1	1	1	1	1	1	7	1	7	2	7	1	3	1	3	2	4	24	5	7	7	1	1	1	1	1	1	1	7
East	2	2	1	2	1	3	3	2	1	2	2	2	2	2	1	1	1	1	1	1	1	1	1	1	1	1	11	1	11	3	9	2	4	1	2	1	4	23	30	23	6	1	1	1	1	1	1	1	7
East	2	2	1	4	1	1	1	1	1	1	1	1	1	3	1	1	1	1	2	1	1	1	1	1	1	1	8	1	9	2	7	1	4	1	5	1	4	23	15	7	6	2	1	1	1	1	1	1	8
East	2	2	1	1	1	1	1	1	1	1	1	1	1	1	1	1	1	1	1	1	1	1	1	1	1	1	7	1	7	2	7	1	5	3	3	3	3	24	5	6	6	1	1	1	1	1	1	1	7
East	2	2	1	3	1	1	1	1	1	1	1	1	1	1	1	1	1	1	1	1	1	1	2	1	1	1	8	1	7	2	7	1	5	1	5	1	5	23	10	#NULL!	7	1	1	1	1	1	1	1	7
East	2	2	1	2	1	2	1	1	1	1	1	1	1	1	1	1	1	1	1	1	1	1	1	1	1	1	8	1	7	2	7	1	4	2	4	2	4	24	10	7	7	1	1	1	1	1	1	1	7
East	2	2	1	2	1	2	1	1	1	2	1	1	1	1	1	1	1	1	1	1	1	1	1	1	1	1	8	1	7	2	8	2	2	2	4	3	3	23	15	7	6.5	1	1	1	1	1	1	1	7
East	2	2	1	3	1	2	1	1	1	1	1	1	1	2	1	1	1	1	1	1	1	1	1	1	1	2	8	1	8	2	8	2	4	1	5	1	4	11.3	8	7	7	2	1	2	1	1	1	1	9
East	2	2	1	3	1	2	2	1	1	1	1	1	1	1	1	1	1	1	1	1	1	1	1	1	1	1	8	1	8	2	7	1	3	2	4	2	4	1	10	7	6	3	1	1	1	1	1	1	9
East	2	2	1	3	1	1	1	1	1	1	1	1	1	1	1	1	1	1	1	1	1	1	1	1	1	1	7	1	7	2	7	1	4	1	4	1	4	23	30	7	7	3	1	1	1	1	1	1	9
East	2	2	1	3	1	2	1	1	1	1	1	1	1	2	1	1	2	2	1	2	1	1	1	1	1	1	9	1	9	2	8	2	3	1	4	1	4	24	50	8	7	3	1	1	1	1	1	1	9
East	2	2	1	2	1	1	2	1	1	1	1	2	2	2	1	1	1	1	1	1	1	1	1	1	1	1	8	1	10	3	7	1	2	3	3	2	3	23	10	6	7	2	1	1	1	1	1	1	8
East	2	2	1	4	1	1	1	1	1	1	1	1	1	1	1	1	1	1	1	1	1	2	1	1	1	1	7	1	7	2	8	2	3	1	5	1	5	24	3	7	6	1	1	1	1	1	1	1	7
East	2	2	1	2	1	2	2	1	2	2	1	1	2	2	1	1	1	1	1	1	2	1	1	1	1	1	9	1	10	3	9	2	3	1	5	4	4	24	5	7	6	1	1	1	1	1	1	1	7
East	2	2	1	2	1	1	2	1	1	2	1	1	3	2	1	1	2	1	1	1	1	1	1	1	1	1	10	1	9	2	8	2	3	2	4	2	4	24	#NULL!	7	7	1	1	1	1	1	1	1	7
East	2	2	1	3	1	1	1	1	1	1	1	1	1	1	1	1	1	1	1	1	1	1	1	1	1	1	7	1	7	2	7	1	4	1	5	1	5	24	20	7	6	2	1	1	1	1	1	1	8
East	2	2	1	2	1	2	1	1	1	1	2	1	2	3	1	1	1	2	1	1	1	1	1	1	1	1	10	1	9	2	8	2	4	2	4	1	4	23	30	7	7	2	1	1	1	1	1	1	8
East	2	2	1	2	1	1	2	1	1	1	1	1	1	1	1	1	1	1	1	1	1	1	1	1	1	1	7	1	8	2	7	1	3	4	2	3	3	23	10	#NULL!	6.5	1	1	1	1	1	1	1	7
East	2	2	1	4	1	1	1	1	1	1	1	1	1	1	1	1	1	1	1	1	1	1	1	1	1	1	7	1	7	2	7	1	1	1	1	1	1	0	10	7	7	1	1	1	1	1	1	1	7
East	2	2	1	3	1	1	1	1	1	1	1	1	1	1	1	1	1	1	1	1	1	1	1	1	1	1	7	1	7	2	7	1	4	1	5	1	5	23	10	7	7	1	1	1	1	1	1	1	7
East	2	2	1	1	1	2	2	1	1	1	1	1	1	4	1	1	1	1	1	1	1	1	1	1	1	1	8	1	11	3	7	1	2	3	3	2	4	24	2	7	5	1	1	1	1	1	1	1	7
East	2	2	1	3	1	1	1	1	1	1	1	1	1	1	1	1	1	1	1	1	1	1	1	1	1	1	7	1	7	2	7	1	2	1	1	1	3	#NULL!	20	#NULL!	6	2	1	1	1	1	1	1	8
East	2	2	1	4	1	1	1	1	1	1	1	1	1	1	1	1	1	1	1	1	1	1	1	1	1	1	7	1	7	2	7	1	5	1	1	1	5	23	10	7	7	2	1	1	1	1	1	1	8
East	2	2	1	2	1	1	1	1	1	1	1	1	1	2	1	1	1	1	1	1	1	1	1	1	1	1	7	1	8	2	7	1	5	1	5	1	5	#NULL!	5	#NULL!	7	1	1	1	2	1	1	1	8
East	2	2	1	2	1	3	2	2	2	1	1	1	1	2	1	1	1	1	1	1	1	1	1	1	1	1	9	1	10	3	8	2	3	2	4	2	3	24	10	7	6.5	1	1	1	1	1	1	1	7
East	2	2	1	2	1	1	1	1	1	1	1	1	1	1	1	1	1	1	1	1	1	1	1	1	1	1	7	1	7	2	7	1	4	2	5	1	5	24	3	7	7	1	1	1	1	1	1	1	7
East	2	2	1	2	1	1	1	1	1	1	1	1	1	1	1	2	2	1	2	1	1	1	1	2	1	1	10	1	8	2	7	1	4	2	4	2	4	23	30	7	7	1	1	1	1	2	1	2	9
East	2	2	1	4	1	1	1	1	1	2	1	1	1	2	1	1	1	1	2	1	1	1	1	1	1	1	8	1	8	2	8	2	3	2	4	2	3	23	10	7	7	1	1	1	2	1	2	1	9
East	2	2	1	2	1	1	1	1	1	1	1	1	1	1	1	1	1	1	1	1	1	1	1	1	1	1	7	1	7	2	7	1	3	4	4	4	4	23	20	7	7	1	1	1	1	1	1	1	7
East	2	2	1	3	1	2	1	1	1	2	1	1	1	2	2	2	1	1	1	1	1	1	1	1	1	1	9	1	8	2	9	2	2	3	5	3	5	23	5	7	7	1	1	1	1	1	1	1	7
East	2	2	1	1	1	1	1	1	1	1	1	2	1	2	1	1	1	1	1	1	1	1	1	1	1	1	7	1	9	2	7	1	4	2	4	2	5	24	30	7	6	1	1	1	1	1	1	1	7
East	2	2	1	1	1	3	3	3	3	1	1	1	1	1	1	1	1	1	1	1	1	1	1	1	1	1	9	1	11	3	9	2	4	1	4	1	4	11.3	30	7.3	7	2	1	1	1	1	1	1	8
East	2	2	1	3	1	1	1	1	1	1	1	1	1	1	1	1	1	1	1	1	1	1	1	1	1	1	7	1	7	2	7	1	4	1	5	1	5	22	60	7	6	2	1	1	1	1	1	1	8
East	2	2	1	1	1	1	1	1	1	1	1	1	1	1	1	1	1	1	1	1	1	1	1	1	1	1	7	1	7	2	7	1	2	3	3	3	3	23	5	7	7	1	3	1	1	1	1	1	9
East	2	2	1	2	1	2	1	1	1	1	1	1	1	2	1	1	1	1	1	1	1	1	1	1	1	1	8	1	8	2	7	1	3	1	3	1	4	22	10	8	7	1	1	2	1	1	1	1	8
East	2	2	1	3	1	1	1	1	1	1	1	1	1	1	1	1	1	1	1	1	1	1	1	1	1	1	7	1	7	2	7	1	4	1	5	1	5	22	5	9	7	1	1	1	1	1	1	1	7
East	2	2	1	3	1	2	1	1	1	2	2	1	1	1	1	1	1	1	1	1	1	1	1	1	1	1	9	1	7	2	8	2	3	2	4	2	4	23	15	8	7	1	1	3	1	1	1	1	9
East	2	2	1	1	1	1	1	1	1	1	1	1	1	1	1	1	1	1	1	1	1	1	1	1	1	1	7	1	7	2	7	1	3	1	4	1	2	23	30	7	7	1	1	1	1	1	1	1	7
East	2	2	1	2	1	1	1	1	1	1	1	1	1	1	1	1	1	1	1	1	1	1	1	1	1	1	7	1	7	2	7	1	3	2	5	1	4	#NULL!	#NULL!	#NULL!	7	1	1	1	1	1	1	1	7
East	2	2	1	2	1	1	1	1	1	1	1	1	1	2	1	1	1	1	1	1	1	1	1	1	1	1	7	1	8	2	7	1	3	2	3	3	3	22	30	#NULL!	7	1	1	1	1	1	1	1	7
East	2	2	1	3	1	1	3	1	4	1	1	1	1	1	1	1	1	1	1	1	1	1	1	1	1	1	7	1	12	3	7	1	3	4	4	4	4	23	10	6	6	1	1	1	1	1	1	1	7
East	2	2	1	2	1	1	2	3	1	1	1	1	1	2	1	1	1	1	1	1	1	1	1	1	1	1	7	1	9	2	9	2	3	2	4	2	3	#NULL!	3	#NULL!	6	1	1	1	1	1	1	1	7
East	2	2	1	2	1	1	1	1	2	2	2	1	1	1	1	1	1	1	1	1	1	1	2	2	1	1	9	1	9	2	8	2	3	1	4	1	4	#NULL!	#NULL!	#NULL!	6	2	2	1	1	1	1	1	9
East	2	2	1	3	1	1	1	1	1	2	2	1	1	2	1	1	1	2	2	1	1	1	2	2	1	1	10	1	9	2	9	2	3	1	4	1	4	22	1	7	6.5	2	1	1	1	1	1	1	8
East	2	2	1	2	1	2	2	1	1	1	1	1	1	2	1	1	1	1	1	1	1	1	1	1	1	1	8	1	9	2	7	1	3	1	5	1	4	23	10	7	7	2	2	1	1	1	1	1	9
East	2	2	1	3	1	1	1	1	1	1	1	1	1	2	1	1	1	1	1	1	1	1	1	1	1	1	7	1	8	2	7	1	2	4	3	1	2	23	20	7	7	1	1	2	1	1	1	1	8
East	1	3	1	2	1	2	2	2	1	3	1	1	1	3	1	2	1	2	1	1	3	2	1	1	1	1	9	1	10	3	14	3	2	1	4	2	4	0	120	10	7	1	1	1	1	1	1	1	7
East	1	3	1	4	1	2	2	2	2	2	2	2	3	3	2	3	2	2	2	2	2	2	2	2	2	2	16	2	15	4	14	3	3	2	4	2	4	23	60	7	7	2	2	1	1	1	1	1	9
East	1	3	1	4	1	2	2	3	1	2	1	1	2	2	2	2	2	1	1	1	1	1	1	1	1	1	11	1	9	2	11	2	2	2	4	2	3	23	15	8	7	2	2	1	1	1	1	1	9
East	1	3	1	3	1	2	1	1	1	1	1	1	2	1	1	1	1	1	3	1	1	3	1	1	1	3	11	1	7	2	11	2	4	2	5	1	5	23	20	8	7	2	2	1	1	1	1	1	9
East	1	3	1	1	1	2	2	2	2	4	1	1	1	1	1	2	1	1	1	1	1	1	1	1	1	1	9	1	9	2	11	2	3	1	4	1	5	#NULL!	#NULL!	#NULL!	6	1	1	1	1	1	1	1	7
East	1	3	1	1	1	2	2	2	2	2	2	2	2	2	2	2	2	2	2	2	2	2	2	2	2	2	14	2	14	4	14	3	2	2	2	2	2	22	30	7	7	1	1	1	1	3	1	1	9
East	1	3	1	1	1	2	2	2	2	2	2	2	2	2	2	2	2	2	2	2	2	2	2	2	2	2	14	2	14	4	14	3	2	3	3	3	3	1	1	1	1	1	1	1	1	1	1	1	7
East	1	3	1	3	1	2	2	3	1	2	3	1	2	3	1	1	1	1	2	1	1	2	1	1	1	1	12	1	10	3	11	2	3	3	4	2	3	#NULL!	15	#NULL!	7	1	1	1	1	1	1	1	7
East	1	3	1	3	1	2	2	1	1	1	1	4	2	4	2	2	2	2	1	1	1	2	2	1	1	2	12	1	14	4	11	2	2	2	4	3	4	11	10	6.3	6	2	1	1	1	2	1	1	9
East	1	3	1	1	1	1	2	3	3	2	2	3	2	3	1	3	1	3	1	3	1	1	1	1	1	1	11	1	16	4	12	3	2	1	2	1	1	23	30	6	7	1	1	1	1	1	1	1	7
East	1	3	1	1	1	2	2	1	1	2	2	1	1	2	1	2	1	2	2	1	1	2	2	2	1	2	12	1	10	3	11	2	1	2	3	3	2	23	30	7	7	2	1	1	1	1	1	2	9
East	1	3	1	4	1	2	3	1	1	2	1	1	2	2	2	1	1	1	1	1	1	1	1	1	1	1	9	1	10	3	9	2	2	2	4	1	4	23	10	7	7	1	1	1	1	1	1	1	7
East	1	3	1	4	1	1	1	1	1	1	1	1	1	1	1	1	1	1	1	1	1	1	1	1	1	1	7	1	7	2	7	1	3	2	5	1	3	23	15	7	7	2	2	1	1	1	1	1	9
East	1	3	1	2	1	1	1	1	1	1	1	1	1	1	1	1	1	1	1	1	1	1	1	1	1	1	7	1	7	2	7	1	2	3	3	3	3	11	30	7	7	1	1	1	1	1	1	1	7
East	1	3	1	3	1	2	2	1	1	1	1	1	2	2	1	1	2	1	2	1	2	1	1	1	2	2	11	1	10	3	9	2	3	1	1	1	4	22	15	#NULL!	6	1	2	1	1	2	1	1	9
East	1	3	1	1	1	1	1	1	1	1	1	1	1	1	1	1	1	1	1	1	1	1	1	1	1	1	7	1	7	2	7	1	1	1	1	1	1	1	1	1	1	1	1	1	1	1	1	1	7
East	1	3	1	1	1	2	2	2	2	1	2	1	2	2	1	1	1	1	1	1	1	2	1	1	1	1	10	1	10	3	9	2	3	2	2	2	4	21	10	8	7	1	1	1	1	1	1	1	7
East	1	3	1	4	1	1	1	1	1	1	1	1	1	1	1	1	1	1	1	1	1	1	1	1	1	1	7	1	7	2	7	1	3	2	2	2	4	1	30	7	6	1	1	1	1	1	1	1	7
East	1	3	1	1	1	1	1	1	1	1	1	1	1	1	1	1	1	1	2	1	1	1	1	1	1	1	8	1	7	2	7	1	4	1	5	1	5	11	5	6	7	1	1	1	1	1	1	1	7
East	1	3	1	3	1	2	2	1	1	1	1	1	1	1	1	1	1	1	1	1	1	1	1	1	1	1	8	1	8	2	7	1	3	1	4	1	4	21	10	7	7	1	1	1	1	1	1	1	7
East	1	3	1	2	1	1	1	1	1	2	1	1	1	2	1	1	1	1	1	1	1	1	1	1	1	1	7	1	8	2	8	2	2	2	3	4	3	23	10	8	7	1	1	1	1	1	1	1	7
East	1	3	1	4	1	1	1	1	1	1	1	1	1	1	1	1	1	1	1	1	1	1	1	1	1	1	7	1	7	2	7	1	4	2	4	2	4	24	5	7	7	1	1	1	1	1	1	1	7
East	1	3	1	1	1	4	4	1	1	1	1	1	1	1	1	1	1	1	1	1	1	1	1	1	1	1	10	1	10	3	7	1	5	1	1	1	1	24	#NULL!	7	7	1	1	1	1	1	1	1	7
East	2	3	1	1	1	2	2	2	2	2	2	2	2	2	2	2	2	2	2	2	2	2	2	2	2	2	14	2	14	4	14	3	2	3	3	3	4	23	90	23	7	1	1	1	1	1	1	1	7
East	2	3	1	1	1	3	3	3	3	2	2	2	2	2	2	2	2	2	2	2	2	1	1	1	1	1	14	2	14	4	13	3	3	3	3	3	3	22	10	7	7	1	1	1	1	1	1	1	7
East	2	3	1	2	1	3	2	2	2	2	2	2	2	2	3	1	1	1	1	1	1	1	1	1	1	1	11	1	11	3	11	2	5	1	4	1	5	22	60	22	7	1	1	1	1	1	1	1	7
East	2	3	1	3	1	2	1	2	1	3	3	1	2	3	1	1	1	1	2	1	2	2	2	1	1	1	13	2	9	2	12	3	3	3	4	2	4	23	15	#NULL!	7	2	1	2	1	1	1	1	9
East	2	3	1	2	1	3	2	3	3	3	2	3	2	3	2	3	2	3	2	2	2	2	2	2	2	2	16	2	17	4	17	3	2	3	3	3	3	23	10	6	7	1	1	1	1	1	1	1	7
East	2	3	1	3	1	4	2	2	1	2	2	1	3	3	2	2	2	2	3	2	1	1	1	1	1	2	17	3	11	3	12	3	2	2	3	3	2	#NULL!	#NULL!	#NULL!	7	1	1	1	1	1	1	1	7
East	2	3	1	2	1	2	2	2	2	2	2	2	2	2	2	2	2	2	2	2	2	2	2	2	2	2	14	2	14	4	14	3	2	3	3	3	3	22	30	6.3	7	1	1	1	1	1	1	1	7
East	2	3	1	3	1	1	1	1	1	1	1	1	1	2	1	1	1	2	1	1	3	1	1	1	1	1	7	1	8	2	10	2	4	1	4	1	4	23	30	#NULL!	7	1	1	1	1	1	1	1	7
East	2	3	1	3	1	2	2	3	2	2	2	2	3	3	3	3	3	3	3	1	1	1	2	1	1	2	18	3	12	3	15	3	2	3	4	3	4	23	5	8	7	1	1	1	1	1	1	1	7
East	2	3	1	2	1	3	2	1	1	2	1	1	2	3	1	2	2	1	2	1	2	1	1	2	2	2	13	2	12	3	10	2	3	2	4	3	4	23	#NULL!	8	7	1	1	1	1	3	1	1	9
East	2	3	1	1	1	2	2	2	2	2	2	2	2	2	2	2	2	2	2	2	2	2	2	2	2	2	14	2	14	4	14	3	3	3	3	3	3	23	10	#NULL!	6	1	1	1	1	1	1	1	7
East	2	3	1	5	1	2	2	2	2	2	2	2	2	2	2	2	2	2	2	2	2	2	2	2	2	2	14	2	14	4	14	3	2	2	4	1	3	23	60	8	7	3	1	1	1	1	1	1	9
East	2	3	1	2	1	2	2	2	2	2	2	2	2	2	2	2	2	2	2	2	2	2	2	2	2	2	14	2	14	4	14	3	3	2	5	2	3	1	10	7	6	1	1	2	1	1	1	1	8
East	2	3	1	3	1	2	2	2	2	2	2	2	2	2	2	2	2	2	2	2	2	2	2	2	2	2	14	2	14	4	14	3	5	1	5	1	5	11	15	6	7	1	1	1	1	1	1	1	7
East	2	3	1	3	1	2	2	1	1	4	2	2	2	4	2	2	1	2	2	2	2	2	2	1	1	2	13	2	13	3	15	3	2	3	3	3	3	#NULL!	30	#NULL!	6	1	1	1	1	1	1	1	7
East	2	3	1	2	1	1	2	3	1	1	1	1	2	1	1	2	1	1	2	2	1	3	2	1	1	2	11	1	9	2	12	3	3	2	4	2	4	23	10	630	7	1	1	1	1	1	1	1	7
East	2	3	1	1	1	2	2	2	2	1	1	1	2	3	1	2	1	2	1	1	1	2	1	1	1	2	10	1	11	3	11	2	3	2	3	2	3	24	10	#NULL!	7	1	1	1	1	1	1	1	7
East	2	3	1	3	1	2	2	3	2	3	2	2	2	3	2	3	2	2	2	1	2	1	1	1	1	2	14	2	12	3	15	3	2	3	3	4	3	24	5	6	6	1	1	1	1	1	1	2	8
East	2	3	1	1	1	1	2	1	2	1	1	1	2	2	2	2	2	2	3	1	1	1	1	2	1	2	12	1	11	3	10	2	1	3	4	3	3	23	10	#NULL!	7	2	1	1	1	1	1	2	9
East	2	3	1	5	1	2	2	2	2	2	2	2	2	2	2	2	2	2	2	2	2	2	2	2	2	2	14	2	14	4	14	3	2	4	3	3	3	24	30	6	6	1	1	1	1	1	1	1	7
East	2	3	1	2	1	3	3	3	1	2	2	1	1	1	1	1	1	2	1	1	1	1	3	1	1	2	12	1	9	2	12	3	3	2	4	4	3	24	20	7	6	1	1	1	1	1	1	1	7
East	2	3	1	2	1	1	3	1	1	3	3	1	3	4	3	2	1	2	4	4	3	1	2	1	1	2	16	2	15	4	15	3	3	1	3	5	3	24	30	7	6	2	1	1	1	1	1	1	8
East	2	3	1	1	1	1	1	1	1	1	1	1	1	1	1	1	1	1	1	1	1	4	1	1	1	1	7	1	7	2	10	2	2	1	3	3	3	#NULL!	#NULL!	#NULL!	6	1	1	1	1	1	1	1	7
East	2	3	1	3	1	2	2	2	2	2	2	2	2	2	2	2	2	2	2	2	2	1	1	1	1	1	13	2	12	3	12	3	3	2	3	2	3	24	30	7	6	1	1	1	1	3	1	1	9
East	2	3	1	4	1	2	2	2	2	2	2	2	2	2	2	2	2	2	2	2	2	1	2	2	2	2	14	2	14	4	13	3	5	3	3	3	5	2	0.5	7	5	1	1	1	1	1	1	1	7
East	2	3	1	2	1	1	1	1	1	2	1	1	2	2	1	2	2	2	2	2	1	1	2	2	2	2	12	1	11	3	10	2	3	2	4	2	4	23	30	6.2	7	3	1	1	1	1	1	1	9
East	2	3	1	3	1	2	2	3	1	2	1	1	1	3	3	1	1	1	1	1	1	1	1	1	1	1	8	1	10	3	12	3	2	1	4	1	3	#NULL!	10	#NULL!	7	2	1	2	1	1	1	1	9
East	2	3	1	3	1	4	4	1	1	4	1	1	1	1	2	1	1	1	4	2	1	1	1	1	1	1	13	2	11	3	11	2	4	1	3	1	5	0	#NULL!	7	7	1	1	1	1	1	1	1	7
East	2	3	1	2	1	2	2	2	2	3	3	2	2	2	2	2	3	3	2	2	2	2	2	2	2	2	16	2	14	4	16	3	2	2	2	2	3	22	20	9	7	1	2	1	1	1	1	1	8
East	2	3	1	1	1	2	2	2	1	2	2	1	2	2	2	2	2	1	1	1	1	1	1	1	1	1	12	1	9	2	10	2	3	3	3	3	3	24	5	7	6	1	1	1	1	1	1	1	7
East	2	3	1	1	1	2	2	2	2	2	4	2	4	1	2	2	2	2	2	2	2	1	2	4	2	2	18	3	15	4	13	3	2	2	4	1	4	3	0	9	5	1	2	1	1	1	1	2	9
East	2	3	1	2	1	2	2	1	1	2	1	1	1	1	1	1	1	1	1	1	1	1	1	1	1	1	8	1	8	2	8	2	4	4	3	2	4	23	5	24	6	1	1	1	1	1	1	1	7
East	2	3	1	2	1	1	1	1	1	1	1	1	1	1	1	1	1	1	1	1	1	1	1	1	1	1	7	1	7	2	7	1	4	2	2	1	4	22	5	8	6	1	1	1	1	1	1	1	7
East	2	3	1	3	1	1	1	1	1	1	1	1	1	1	1	1	1	1	1	1	1	1	1	1	1	1	7	1	7	2	7	1	2	1	1	1	1	22	10	7	7	1	1	1	1	1	1	1	7
East	2	3	1	3	1	3	2	1	1	2	1	2	2	2	2	2	2	1	2	1	1	1	1	1	1	1	13	2	10	3	9	2	3	1	4	2	5	23	30	#NULL!	7	2	1	1	1	1	1	1	8
East	2	3	1	3	1	1	1	1	1	1	1	1	1	1	1	1	1	1	2	1	1	1	1	1	1	1	8	1	7	2	7	1	4	1	5	1	5	23	1	7	7	1	1	1	1	1	1	1	7
East	2	3	1	3	1	2	2	1	1	1	2	1	2	2	2	2	2	1	2	1	1	1	1	1	1	1	13	2	9	2	8	2	3	4	3	3	3	23	15	7	7	1	1	1	1	1	1	1	7
East	2	3	1	2	1	1	1	1	1	1	1	1	1	1	1	1	1	1	1	1	1	1	1	1	1	1	7	1	7	2	7	1	5	1	5	1	5	23	30	7	7	3	1	1	1	1	1	1	9
East	2	3	1	2	1	1	1	1	1	1	1	1	1	1	1	1	1	1	1	1	1	1	1	1	1	1	7	1	7	2	7	1	4	1	4	1	4	21	40	7	7	1	1	1	1	1	1	1	7
East	2	3	1	4	1	3	3	3	3	1	1	1	1	1	1	1	1	1	1	1	1	1	1	1	1	1	9	1	11	3	9	2	4	2	4	1	4	24	38	8	7	1	1	3	1	1	1	1	9
East	2	3	1	3	1	1	1	1	1	2	1	3	2	1	1	1	1	1	1	1	1	1	2	1	1	1	9	1	9	2	8	2	2	1	5	2	4	23	10	#NULL!	7	1	1	1	1	1	2	1	8
East	2	3	1	3	1	2	4	1	1	1	1	1	1	1	1	1	1	1	1	1	1	1	1	1	1	1	8	1	10	3	7	1	3	2	5	1	5	23	10	7	7	3	1	1	1	1	1	1	9
East	2	3	1	3	1	2	1	1	1	1	1	1	1	2	1	1	1	2	1	1	1	1	1	1	1	1	8	1	8	2	8	2	3	1	4	1	3	23	30	7	7	1	1	1	1	1	1	1	7
East	2	3	1	1	1	1	1	1	1	1	1	1	1	1	1	1	1	1	1	1	1	1	1	1	1	1	7	1	7	2	7	1	3	1	1	1	1	10	10	10	5	1	1	1	1	1	1	1	7
East	2	3	1	2	1	2	2	1	1	1	1	1	1	3	1	1	1	1	1	1	1	1	1	1	1	1	8	1	10	3	7	1	2	2	4	2	4	22	15	#NULL!	7	1	1	1	1	1	1	2	8
East	2	3	1	3	1	2	2	1	1	2	1	1	2	3	1	2	2	1	2	1	1	1	1	1	1	1	12	1	10	3	8	2	3	1	5	1	5	22	10	7	7	2	1	1	1	1	1	2	9
East	2	3	1	1	1	1	4	2	1	1	1	3	3	4	1	3	3	2	1	1	1	1	1	1	1	1	13	2	15	4	9	2	3	5	4	1	4	23	#NULL!	7	7	2	2	1	1	1	1	1	9
East	2	3	1	4	1	2	1	1	1	1	1	1	1	2	1	2	2	1	3	1	1	1	1	1	1	1	12	1	8	2	7	1	3	2	4	2	4	22	10	7	7	1	1	1	1	1	1	1	7
East	2	3	1	3	1	1	2	1	1	2	1	1	2	2	2	1	1	1	2	1	1	1	1	1	1	1	9	1	9	2	9	2	2	2	3	2	4	23	#NULL!	8	7	2	1	1	1	1	1	1	8
East	2	3	1	3	1	3	2	2	2	2	1	1	1	2	1	1	1	1	1	1	1	1	2	1	1	1	10	1	10	3	9	2	3	2	4	2	4	23	15	7	7	1	1	1	1	1	1	1	7
East	2	3	1	3	1	1	1	1	1	1	1	1	1	2	1	1	1	1	2	1	2	2	2	1	1	1	9	1	8	2	9	2	3	2	4	2	3	24	15	#NULL!	7	1	1	1	1	1	1	1	7
East	2	3	1	1	1	2	1	1	1	2	2	1	2	1	1	1	1	1	1	1	1	1	1	1	1	1	10	1	7	2	8	2	3	2	2	1	4	22	30	7	7	1	1	1	1	1	1	1	7
East	2	3	1	1	1	1	1	1	1	2	1	1	1	4	1	1	1	1	1	1	1	1	1	1	1	1	7	1	10	3	8	2	3	3	3	3	4	23	60	9	7	3	1	1	1	1	1	1	9
East	2	3	1	2	1	4	2	1	2	2	1	1	1	1	1	1	1	1	1	1	1	1	1	1	1	1	10	1	9	2	8	2	5	1	1	1	5	2	30	8	7	2	1	1	1	1	1	1	8
East	2	3	1	4	1	1	1	1	2	1	2	1	1	1	1	1	1	1	1	1	1	1	1	1	1	1	8	1	8	2	7	1	2	2	2	2	4	23	#NULL!	#NULL!	7	2	1	1	1	1	1	2	9
East	2	3	1	5	1	2	2	1	1	1	1	1	1	1	1	1	1	1	1	1	1	1	1	1	1	1	8	1	8	2	7	1	2	1	5	1	4	24	#NULL!	#NULL!	6	1	1	1	1	1	1	1	7
East	2	3	1	4	1	1	1	1	1	1	1	1	1	1	1	1	1	1	1	1	1	1	1	1	1	1	7	1	7	2	7	1	4	2	4	2	4	23	1	#NULL!	7	1	1	2	1	1	1	1	8
East	2	3	1	3	1	1	1	1	1	1	1	1	1	2	1	1	1	1	1	1	1	1	1	1	1	1	7	1	8	2	7	1	4	3	4	1	4	11	10	6	7	1	1	1	1	1	1	1	7
East	2	3	1	1	1	2	2	1	2	1	1	1	2	2	1	1	1	1	2	1	2	1	2	2	2	1	11	1	12	3	8	2	2	3	4	2	3	1	#NULL!	8	7	1	1	1	1	1	1	1	7
East	2	3	1	2	1	1	1	1	1	1	1	1	1	1	1	1	1	1	1	1	1	1	1	1	1	1	7	1	7	2	7	1	3	1	5	1	5	23	5	6	7	1	1	1	1	1	1	1	7
East	2	3	1	3	1	2	2	3	1	1	1	1	2	2	1	1	1	1	1	1	1	1	1	1	1	1	9	1	9	2	9	2	3	4	4	1	4	23	#NULL!	6.3	7	1	2	2	1	1	1	1	9
East	2	3	1	4	1	1	1	1	1	1	1	1	1	1	1	1	1	1	1	1	1	1	1	1	1	1	7	1	7	2	7	1	4	1	5	1	5	22	30	7	7	1	2	1	1	1	1	1	8
East	2	3	1	2	1	1	1	1	1	1	1	1	1	1	1	1	1	1	1	1	1	1	1	1	1	1	7	1	7	2	7	1	4	3	4	2	4	22	#NULL!	#NULL!	7	1	1	1	1	1	1	1	7
East	2	3	1	1	1	1	1	1	1	1	1	1	1	1	1	1	1	1	1	1	1	1	1	1	1	1	7	1	7	2	7	1	2	4	5	1	4	24	10	7	6	1	1	1	1	1	1	1	7
East	2	3	1	1	1	2	2	1	1	1	1	1	1	1	1	1	1	1	1	1	1	1	1	1	1	1	8	1	8	2	7	1	3	1	5	1	5	23	10	6	6.5	1	1	2	1	1	1	1	8
East	2	3	1	2	1	1	1	1	1	2	1	1	1	1	1	1	1	1	1	1	1	1	1	1	1	1	7	1	7	2	8	2	3	1	4	1	4	#NULL!	#NULL!	#NULL!	7	1	1	1	1	1	1	1	7
East	2	3	1	1	1	1	1	1	1	1	1	1	1	1	1	1	1	1	1	1	1	1	1	1	1	1	7	1	7	2	7	1	2	2	3	2	4	#NULL!	#NULL!	#NULL!	7	1	1	1	1	1	1	1	7
East	2	3	1	2	1	1	1	1	1	1	1	1	1	1	1	1	1	1	1	1	1	1	1	1	1	1	7	1	7	2	7	1	4	1	5	1	5	23	15	6	6	1	1	1	1	1	1	1	7
East	2	3	1	2	1	1	1	1	1	2	2	1	2	2	1	1	1	1	1	1	1	1	1	1	1	1	9	1	8	2	8	2	2	3	3	3	3	#NULL!	#NULL!	#NULL!	6	2	1	1	1	1	1	1	8
East	2	3	1	3	1	2	1	1	1	1	1	1	1	1	1	1	1	1	1	1	1	1	1	1	1	1	8	1	7	2	7	1	5	1	5	1	5	21	10	6	7	1	1	1	1	1	1	1	7
East	2	3	1	2	1	1	1	1	1	1	1	1	1	1	1	1	1	1	1	1	1	1	1	1	1	1	7	1	7	2	7	1	4	2	5	2	4	23	20	#NULL!	7	1	1	1	1	1	1	1	7
East	2	3	1	2	1	1	2	1	1	2	1	1	1	2	1	1	1	1	1	1	1	1	1	1	1	1	7	1	9	2	8	2	3	2	4	2	5	23	10	#NULL!	7	1	1	1	1	1	2	2	9
East	2	3	1	3	1	2	2	1	1	1	1	1	1	1	1	1	1	1	1	1	1	1	1	1	1	1	8	1	8	2	7	1	3	1	4	4	4	24	10	#NULL!	7	1	1	1	1	1	1	2	8
East	2	3	1	3	1	2	2	2	2	2	2	2	2	1	1	1	1	1	1	1	1	1	1	1	1	1	10	1	10	3	9	2	5	1	5	1	5	#NULL!	30	#NULL!	7	1	2	1	1	1	1	2	9
East	2	3	1	1	1	1	1	1	1	2	1	1	1	1	1	1	1	1	1	1	1	1	1	1	1	1	7	1	7	2	8	2	4	1	5	1	5	23	10	6	7	1	1	2	1	1	1	1	8
East	2	3	1	2	1	1	1	1	1	1	1	1	1	1	1	1	1	1	1	1	1	1	1	1	1	1	7	1	7	2	7	1	2	1	4	1	4	23	15	6.3	6	1	1	1	1	1	1	1	7
East	2	3	1	3	1	1	1	1	1	1	1	1	2	3	1	2	1	2	3	2	1	1	1	1	1	1	11	1	10	3	8	2	2	1	5	1	5	23	2	#NULL!	6	1	1	1	1	3	1	1	9
East	2	3	1	1	1	1	1	1	1	1	1	1	1	1	1	1	1	1	1	1	1	1	1	1	1	1	7	1	7	2	7	1	2	2	4	2	3	23	30	#NULL!	6	1	1	1	1	1	1	1	7
East	2	3	1	3	1	1	1	1	1	1	1	1	1	1	1	1	1	1	1	1	1	1	1	1	1	1	7	1	7	2	7	1	5	1	1	1	1	23	30	6	6	1	1	1	1	1	1	1	7
East	2	3	1	2	1	2	2	1	1	2	1	1	2	2	1	1	1	1	1	1	1	2	2	1	1	1	10	1	9	2	9	2	3	2	4	2	3	23	30	6	7	1	1	1	1	2	1	1	8
East	2	3	1	1	1	2	2	1	1	2	2	1	2	1	1	1	1	1	1	1	1	1	1	1	1	1	10	1	8	2	8	2	3	2	4	2	4	23	#NULL!	6	6	1	1	1	1	1	1	1	7
East	2	3	1	3	1	1	1	1	1	1	1	1	1	1	1	1	1	1	1	1	1	1	1	1	1	1	7	1	7	2	7	1	3	3	3	3	3	22	40	7	6	1	1	1	1	1	1	1	7
East	2	3	1	3	1	2	2	1	2	1	1	1	2	3	1	1	1	1	3	1	1	1	1	1	1	1	11	1	11	3	7	1	3	4	3	2	3	23	10	#NULL!	7	2	1	1	1	1	1	1	8
East	2	3	1	3	1	1	2	1	1	1	1	1	1	1	1	1	1	1	1	1	1	1	1	1	1	1	7	1	8	2	7	1	4	2	4	2	4	23	10	6	7	1	1	1	1	2	1	1	8
East	2	3	1	2	1	1	1	1	1	1	1	1	1	1	1	1	1	1	1	1	1	1	1	1	1	1	7	1	7	2	7	1	3	1	4	1	4	23	30	7	7	1	1	2	1	1	1	1	8
East	2	3	1	1	1	1	2	1	2	2	2	1	2	3	2	2	1	1	1	1	1	1	2	1	1	1	11	1	11	3	9	2	2	2	4	2	3	24	15	#NULL!	7	2	1	2	1	1	1	1	9
East	2	3	1	3	1	1	1	1	1	1	1	1	1	1	3	1	1	1	1	1	1	1	1	1	1	1	7	1	7	2	9	2	2	1	3	3	4	#NULL!	5	8	7	1	1	1	1	1	1	1	7
East	2	3	1	3	1	1	1	1	1	1	1	1	1	1	1	1	1	1	1	1	1	1	1	1	1	1	7	1	7	2	7	1	3	1	5	1	4	23	#NULL!	7	7	3	1	1	1	1	1	1	9
East	2	3	1	3	1	2	2	1	1	2	1	1	2	1	1	1	2	2	2	1	1	1	1	1	1	1	11	1	8	2	9	2	3	1	5	1	5	22	15	7	7	2	1	1	1	1	1	1	8
East	2	3	1	3	1	1	1	1	1	1	1	1	1	1	1	1	1	1	1	1	1	1	1	1	1	1	7	1	7	2	7	1	3	1	4	1	4	23	5	7	7	1	1	2	1	1	1	1	8
East	1	4	1	1	1	2	2	1	1	3	3	2	2	3	1	3	1	1	1	1	1	2	2	1	2	1	14	2	12	3	10	2	2	3	3	3	3	24	15	7	7	1	1	1	1	1	1	1	7
East	1	4	1	2	1	2	2	2	2	2	2	2	2	2	2	2	2	2	2	2	2	2	2	2	2	2	14	2	14	4	14	3	2	2	2	2	2	1	1	1	1	1	1	1	1	1	1	1	7
East	1	4	1	2	1	3	1	1	1	3	3	1	2	2	2	2	2	3	2	2	2	2	2	1	1	2	16	2	9	2	15	3	4	1	4	1	5	23	8	7	7	1	1	1	1	1	1	1	7
East	1	4	1	1	1	4	1	1	1	4	1	1	2	1	2	1	1	1	1	1	2	3	1	1	1	2	11	1	7	2	15	3	2	1	5	4	2	2	19	9	5	1	1	1	1	1	1	1	7
East	1	4	1	5	1	1	3	1	1	1	1	1	2	3	1	1	1	1	1	1	1	1	1	1	1	1	8	1	11	3	7	1	4	2	4	2	4	22	15	7.2	7	1	1	2	1	1	1	1	8
East	2	4	1	1	1	2	2	2	2	2	2	2	2	2	2	2	2	2	2	2	2	2	2	2	2	2	14	2	14	4	14	3	2	3	3	3	3	24	30	7	7	1	1	1	1	1	1	1	7
East	2	4	1	3	1	2	2	2	2	2	2	2	2	2	2	2	2	2	2	2	2	2	2	2	2	2	14	2	14	4	14	3	3	3	4	2	4	23	10	6	6	1	1	1	1	1	1	1	7
East	2	4	1	2	1	1	2	2	1	1	1	2	1	2	1	2	1	2	1	1	2	1	1	1	1	1	8	1	10	3	10	2	2	1	1	1	1	#NULL!	#NULL!	#NULL!	7	1	1	1	1	1	1	1	7
East	2	4	1	3	1	1	1	1	1	1	1	1	2	2	1	1	2	1	1	1	1	1	1	1	1	1	9	1	8	2	7	1	4	1	5	1	5	24	10	7	7	1	1	1	1	1	3	1	9
East	2	4	1	1	1	1	1	1	1	2	1	1	2	2	2	2	2	1	1	1	1	1	1	1	1	1	10	1	8	2	9	2	2	3	4	3	3	24	10	8	7	1	1	1	1	1	1	1	7
East	2	4	1	2	1	2	1	1	1	1	1	1	1	1	1	1	2	2	2	1	1	1	1	1	1	1	10	1	7	2	8	2	4	1	4	1	4	22	30	7	7	1	1	1	1	1	1	1	7
East	2	4	1	1	1	1	2	1	1	1	1	1	1	2	1	1	1	1	1	1	1	1	1	1	1	1	7	1	9	2	7	1	3	2	4	1	5	23	#NULL!	#NULL!	7	2	1	2	1	1	1	1	9
West	1	1	1	2	1	2	2	2	1	2	2	1	2	3	2	2	3	1	3	1	1	4	2	1	1	2	16	2	10	3	14	3	2	3	3	2	3	24	15	8	7	1	1	1	1	1	1	1	7
West	1	1	1	2	1	2	2	3	4	2	1	1	1	1	1	1	1	1	1	1	1	1	1	1	1	1	8	1	11	3	10	2	2	1	5	1	5	22	20	#NULL!	7	1	1	1	1	1	1	1	7
West	1	1	1	2	1	3	4	4	4	2	1	2	3	2	3	2	3	2	1	1	1	1	1	2	2	1	14	2	17	4	14	3	3	1	4	1	4	23	30	7	7	1	1	1	2	1	1	1	8
West	1	1	1	3	1	2	3	2	1	1	1	2	1	3	1	2	2	1	3	1	1	3	1	2	1	1	12	1	13	3	10	2	4	2	5	1	5	22	20	7	7	2	2	1	1	1	1	1	9
West	1	1	1	2	1	1	1	1	1	3	3	3	3	3	3	3	3	3	2	2	2	2	3	2	3	3	18	3	15	4	17	3	2	4	3	2	3	23.3	20	7	7	2	1	1	1	2	1	1	9
West	1	1	1	2	1	2	1	3	1	1	2	2	2	3	1	2	2	2	1	2	1	1	1	2	1	1	12	1	12	3	10	2	3	1	4	1	4	22	10	7	7	1	1	1	1	1	1	1	7
West	1	1	1	2	1	1	2	1	1	2	2	2	2	3	2	2	1	1	1	1	2	2	1	1	2	1	10	1	12	3	11	2	3	1	5	3	3	12	1	7	7	1	1	1	1	1	1	1	7
West	1	1	1	1	1	2	2	3	2	2	2	2	2	2	3	2	2	2	2	2	2	2	4	2	3	3	16	2	15	4	17	3	2	3	3	3	3	23	30	6	6	1	1	1	1	1	1	3	9
West	1	1	1	2	1	2	2	1	1	2	1	1	2	2	2	2	2	1	1	1	1	2	1	1	1	1	11	1	9	2	10	2	2	4	3	2	3	24	#NULL!	#NULL!	7	2	1	1	1	1	1	1	8
West	1	1	1	2	1	1	4	2	2	2	2	2	2	4	4	4	4	3	3	2	1	1	2	1	1	4	18	3	16	4	17	3	2	5	4	3	1	23	20	6	7	3	1	1	1	1	1	1	9
West	1	1	1	3	1	2	2	2	2	2	2	2	2	2	1	1	1	2	2	2	1	2	1	1	2	2	11	1	13	3	12	3	2	1	4	1	4	23	10	6	6	3	1	1	1	1	1	1	9
West	1	1	1	3	1	1	2	3	1	1	1	1	2	3	3	3	2	1	2	1	3	2	1	1	1	1	12	1	10	3	14	3	2	1	2	2	2	23	30	#NULL!	7	3	1	1	1	1	1	1	9
West	1	1	1	3	1	1	1	1	1	1	1	1	2	2	1	1	1	1	4	1	2	4	1	1	1	1	11	1	8	2	11	2	2	1	4	3	1	11	15	7	7	1	1	1	1	1	1	1	7
West	1	1	1	2	1	2	1	1	2	1	1	1	1	1	1	1	1	1	1	1	1	1	2	1	1	1	9	1	8	2	7	1	2	3	3	3	3	22	20	6	0	2	1	1	1	1	1	1	8
West	1	1	1	3	1	1	1	1	1	1	1	1	1	1	1	1	1	1	1	1	1	1	1	1	1	1	7	1	7	2	7	1	2	1	5	1	5	23	10	7	7	1	1	1	1	1	1	1	7
West	1	1	1	2	1	1	1	1	1	1	1	1	1	1	1	1	1	1	1	1	1	1	1	1	1	1	7	1	7	2	7	1	4	3	3	1	5	23	8	6	7	1	1	1	1	1	1	2	8
West	1	1	1	3	1	1	2	1	1	1	1	1	1	2	1	1	1	1	1	1	1	2	1	1	1	1	7	1	9	2	8	2	3	2	4	2	3	12	10	7	6	1	1	1	1	1	1	1	7
West	1	1	1	2	1	1	1	1	1	1	1	1	2	2	1	1	1	1	1	1	1	2	1	2	1	1	8	1	9	2	8	2	2	4	2	3	2	24	10	7	7	2	1	1	1	1	1	1	8
West	1	1	1	2	1	2	2	2	1	2	1	1	2	2	1	1	1	1	1	1	1	1	2	1	1	1	10	1	9	2	9	2	3	2	4	1	5	23	15	#NULL!	6	2	2	1	1	1	1	1	9
West	1	1	1	2	1	2	1	1	2	1	2	1	1	2	1	2	1	1	1	1	1	1	1	1	1	1	10	1	9	2	7	1	2	3	4	4	4	23	10	7	7	1	1	1	1	1	1	1	7
West	1	1	1	3	1	2	1	1	1	1	1	1	1	3	1	1	2	1	2	1	1	1	1	1	1	1	10	1	9	2	7	1	2	2	3	2	4	23	30	7	7	3	1	1	1	1	1	1	9
West	1	1	1	2	1	1	1	1	1	1	1	1	1	1	1	1	1	1	1	1	1	1	1	1	1	1	7	1	7	2	7	1	4	1	5	1	5	24	5	6.3	6	1	1	1	1	1	1	1	7
West	1	1	1	3	1	1	1	1	1	1	1	1	1	1	1	1	1	1	1	1	1	1	1	1	1	1	7	1	7	2	7	1	2	2	3	1	3	#NULL!	20	#NULL!	7	2	1	1	1	1	1	1	8
West	1	1	1	1	1	1	1	1	1	1	1	1	1	1	1	1	1	1	1	1	1	3	1	1	1	1	7	1	7	2	9	2	4	5	2	2	2	1	2	7	6	1	1	1	1	1	2	2	9
West	1	1	1	3	1	1	1	1	1	1	1	1	1	3	1	1	1	1	1	1	1	2	1	1	1	1	7	1	9	2	8	2	2	1	4	1	3	23	15	8	7	1	1	1	1	1	1	1	7
West	1	1	1	4	1	1	1	1	1	1	1	1	1	1	1	1	1	1	1	1	1	1	1	1	1	1	7	1	7	2	7	1	3	3	4	2	4	23	5	6	7	1	1	1	1	1	1	1	7
West	1	1	1	1	1	1	1	1	1	1	1	1	1	1	1	1	1	1	1	1	1	1	1	1	1	1	7	1	7	2	7	1	2	1	1	1	1	23	10	6	7	1	1	1	1	1	1	1	7
West	1	1	1	1	1	1	1	1	1	1	1	1	1	1	1	1	1	1	1	1	1	1	1	1	1	1	7	1	7	2	7	1	4	1	5	1	5	23	30	7	7	2	1	1	1	1	1	1	8
West	1	1	1	2	1	1	1	1	1	1	1	1	1	1	1	1	1	1	1	1	1	1	1	1	1	1	7	1	7	2	7	1	5	1	5	1	5	23	10	7	7	1	1	1	1	1	1	1	7
West	1	1	1	2	1	1	2	1	1	1	1	2	2	2	1	1	1	1	2	1	1	1	2	1	1	1	10	1	10	3	7	1	3	2	4	1	4	#NULL!	30	8	7	2	1	1	1	1	1	1	8
West	1	1	1	2	1	1	1	1	1	2	2	1	2	3	1	2	2	1	2	1	1	1	1	1	1	1	12	1	9	2	8	2	4	1	4	1	4	23	30	#NULL!	7	2	1	1	1	1	1	1	8
West	1	1	1	1	1	1	1	1	1	1	1	1	1	1	1	1	1	1	1	1	1	1	1	1	1	1	7	1	7	2	7	1	5	1	5	1	5	23	5	7	7	1	1	1	1	1	1	1	7
West	2	1	1	1	1	3	2	2	1	3	1	1	3	4	2	3	2	2	2	1	2	1	2	3	2	2	16	2	14	4	14	3	3	2	4	2	4	23	#NULL!	#NULL!	7	1	1	1	1	1	1	1	7
West	2	1	1	2	1	2	2	1	2	3	2	2	2	3	2	2	2	1	2	1	2	3	2	1	2	2	14	2	13	3	14	3	3	4	3	3	4	#NULL!	60	#NULL!	5	1	1	1	1	1	1	3	9
West	2	1	1	2	1	1	2	2	1	2	1	1	1	2	2	2	2	2	2	2	1	1	2	1	1	1	11	1	10	3	11	2	2	2	4	2	2	23	5	10	7	1	1	1	1	1	1	1	7
West	2	1	1	3	1	2	2	1	2	2	1	2	2	2	1	2	1	2	1	2	1	2	2	1	1	1	11	1	12	3	10	2	2	2	2	2	2	#NULL!	5	#NULL!	7	1	1	1	1	2	1	1	8
West	2	1	1	1	1	2	2	2	2	2	2	2	2	2	2	2	2	2	2	2	2	1	2	2	1	1	14	2	13	3	12	3	2	2	4	4	4	23	5	#NULL!	7	1	1	1	1	1	1	1	7
West	2	1	1	2	1	1	2	1	1	1	1	1	2	3	2	1	4	2	2	2	2	1	2	1	1	2	13	2	11	3	11	2	2	1	3	1	5	23	2	#NULL!	7	1	1	1	1	1	2	2	9
West	2	1	1	3	1	2	2	2	1	2	2	2	2	3	2	2	1	2	1	1	1	1	1	2	2	2	11	1	13	3	12	3	2	2	3	3	3	11	15	8	7	1	1	1	1	1	2	2	9
West	2	1	1	1	1	2	3	3	2	2	1	2	3	3	1	2	2	2	3	2	4	2	2	1	2	2	15	2	15	4	16	3	2	4	2	3	2	#NULL!	10	8	6	1	2	1	1	1	1	1	8
West	2	1	1	2	1	1	1	1	2	2	1	1	1	3	3	2	1	1	1	1	1	3	1	4	1	1	8	1	13	3	12	3	2	2	2	4	2	23	10	#NULL!	6	1	1	1	1	1	1	2	8
West	2	1	1	2	1	2	2	3	1	2	2	2	2	3	1	1	2	1	2	2	1	2	1	1	2	2	12	1	13	3	12	3	3	2	4	3	4	0	10	9	7	2	1	1	1	1	1	1	8
West	2	1	1	1	1	2	3	1	2	2	2	2	2	4	2	2	2	1	2	1	1	2	1	2	1	2	13	2	15	4	11	2	2	3	2	2	2	23	5	6.3	7	2	1	1	2	1	1	1	9
West	2	1	1	1	1	2	2	2	2	2	2	1	2	2	2	2	2	2	2	1	1	1	1	1	1	1	13	2	10	3	11	2	4	4	4	2	4	23	10	#NULL!	7	1	3	1	1	1	1	1	9
West	2	1	1	3	1	3	3	2	1	2	1	1	2	3	2	3	2	1	1	1	1	1	2	3	1	4	14	2	13	3	13	3	2	2	3	1	5	23	5	6	7	1	1	1	1	1	1	1	7
West	2	1	1	1	1	2	2	1	1	2	1	1	1	2	1	1	2	2	2	1	1	1	2	1	1	2	11	1	9	2	10	2	2	4	3	3	2	23	5	#NULL!	6	1	1	1	1	1	1	1	7
West	2	1	1	3	1	2	3	1	1	2	1	1	2	3	2	2	2	2	2	1	2	1	2	1	1	1	13	2	11	3	11	2	3	2	3	1	4	24	10	7	7	1	1	1	1	1	1	1	7
West	2	1	1	3	1	3	2	2	1	2	2	2	2	2	2	2	2	3	3	3	3	1	3	1	1	2	17	3	12	3	15	3	2	2	3	1	3	23	10	7.3	7	1	1	1	1	1	1	1	7
West	2	1	1	3	1	2	3	2	1	3	1	1	1	2	1	1	2	1	1	1	1	1	1	1	1	2	9	1	10	3	11	2	4	1	3	2	4	#NULL!	#NULL!	#NULL!	7	2	2	1	1	1	1	1	9
West	2	1	1	3	1	1	1	1	1	1	1	1	2	2	1	1	1	1	2	1	1	1	2	1	1	2	10	1	8	2	8	2	3	2	4	3	4	#NULL!	10	6	7	1	2	1	1	1	1	2	9
West	2	1	1	1	1	1	1	1	1	1	1	1	1	1	1	1	1	1	1	1	1	1	1	1	1	1	7	1	7	2	7	1	1	1	1	1	1	2	900	3	3	1	1	1	1	1	1	1	7
West	2	1	1	2	1	1	1	1	1	2	1	1	1	1	1	1	1	1	1	1	2	1	1	1	1	1	7	1	7	2	9	2	2	5	5	2	3	23	#NULL!	#NULL!	6	1	1	1	1	1	1	1	7
West	2	1	1	1	1	2	2	1	1	2	2	1	2	4	2	1	1	1	1	1	1	1	1	1	1	1	10	1	11	3	9	2	2	3	4	3	4	23	10	8	7	1	1	1	1	1	1	3	9
West	2	1	1	3	1	2	2	1	1	2	1	1	2	2	1	1	1	1	2	1	1	1	1	1	1	2	10	1	9	2	9	2	2	2	4	2	4	23	40	8	7	2	1	1	1	1	1	2	9
West	2	1	1	1	1	1	1	1	1	1	1	1	1	1	1	1	1	1	1	1	1	1	1	1	1	1	7	1	7	2	7	1	2	1	4	2	4	23	15	6	7	1	1	1	1	1	1	1	7
West	2	1	1	4	1	1	1	1	1	1	1	1	1	1	1	1	1	1	1	1	1	1	1	1	1	1	7	1	7	2	7	1	5	1	5	1	5	0	2	#NULL!	7	1	1	1	1	1	1	2	8
West	2	1	1	2	1	1	4	1	1	1	1	1	1	1	1	1	1	1	1	1	1	1	1	1	1	1	7	1	10	3	7	1	2	1	4	1	5	23	30	#NULL!	6	1	1	1	1	1	1	1	7
West	2	1	1	1	1	2	1	2	1	1	1	1	1	1	1	1	1	1	1	1	1	1	1	1	1	1	8	1	7	2	8	2	3	2	4	3	3	23	10	7	7	1	1	1	1	1	1	1	7
West	2	1	1	2	1	2	2	2	2	2	1	1	3	2	1	2	2	1	1	1	1	1	1	1	1	1	12	1	10	3	9	2	3	3	4	2	4	23	5	#NULL!	7	1	2	1	2	1	1	1	9
West	2	1	1	2	1	1	1	1	1	1	1	1	1	3	2	2	2	1	3	1	1	2	1	1	1	1	11	1	9	2	9	2	3	2	4	3	3	#NULL!	10	8	7	1	1	1	1	1	2	1	8
West	2	1	1	3	1	2	2	2	1	1	1	1	1	1	1	1	1	1	2	1	1	1	1	1	1	1	9	1	8	2	8	2	3	2	5	1	4	23	15	7	7	2	1	1	1	1	1	1	8
West	2	1	1	3	1	1	2	2	1	1	1	1	1	2	1	1	1	1	3	1	1	2	1	1	1	1	9	1	9	2	9	2	4	3	3	1	5	24	10	9	7	1	1	1	1	1	1	1	7
West	2	1	1	3	1	2	2	2	1	1	1	1	2	3	1	1	1	1	2	2	1	1	2	1	1	1	11	1	11	3	8	2	3	2	5	1	3	23	10	#NULL!	7	1	1	1	1	1	1	1	7
West	2	1	1	2	1	2	2	1	2	2	2	1	2	3	1	2	1	1	4	1	1	1	1	1	1	1	14	2	11	3	8	2	3	3	4	1	4	23	10	7	7	1	1	1	1	1	2	1	8
West	2	1	1	1	1	2	3	1	2	2	2	1	2	4	1	1	1	1	3	1	1	1	1	1	1	2	12	1	13	3	9	2	5	2	4	1	4	23	10	8	7	2	1	1	1	1	1	2	9
West	2	1	1	2	1	2	2	1	1	1	1	1	1	1	1	1	1	1	1	1	1	1	1	1	1	1	8	1	8	2	7	1	4	1	5	1	5	23	10	#NULL!	7	2	1	1	1	1	1	1	8
West	2	1	1	1	1	1	1	1	1	2	1	1	1	2	1	1	1	1	1	1	1	1	1	1	1	1	7	1	8	2	8	2	5	1	5	1	5	24	1	6	6	1	1	1	1	1	1	1	7
West	2	1	1	3	1	1	1	1	1	1	1	1	3	3	1	1	1	1	1	1	1	1	1	1	1	1	9	1	9	2	7	1	5	4	2	3	2	24	3	6	6	1	1	1	1	1	1	1	7
West	2	1	1	2	1	1	1	1	1	1	1	1	2	2	1	1	1	1	2	1	1	1	1	1	1	1	9	1	8	2	7	1	2	3	3	4	2	#NULL!	10	#NULL!	6	1	1	1	1	1	1	2	8
West	2	1	1	3	1	2	1	1	2	2	1	1	1	2	1	1	1	1	1	1	1	1	1	1	1	1	8	1	9	2	8	2	5	1	4	1	5	23	10	7	7	1	1	1	1	1	1	1	7
West	2	1	1	3	1	2	2	2	2	2	1	1	1	2	1	2	2	1	1	1	1	1	1	1	1	1	10	1	10	3	9	2	3	2	4	2	3	0	10	7	7	1	1	1	1	1	1	1	7
West	2	1	1	2	1	1	1	1	1	1	1	1	3	1	1	1	1	1	3	1	1	1	1	1	1	1	11	1	7	2	7	1	4	2	4	2	4	23	30	6	7	2	1	2	1	1	1	1	9
West	2	1	1	3	1	2	3	2	1	1	1	1	2	2	1	2	2	1	2	1	1	1	1	1	2	1	12	1	11	3	8	2	2	2	3	1	3	23	10	#NULL!	7	1	1	1	1	1	1	3	9
West	2	1	1	3	1	2	2	1	1	1	1	1	1	2	1	2	1	2	1	1	1	1	1	1	1	2	9	1	9	2	9	2	2	1	3	1	4	23	5	#NULL!	7	1	1	1	1	1	1	1	7
West	2	1	1	3	1	1	2	1	1	1	1	1	1	1	1	1	1	1	1	1	1	1	1	1	1	1	7	1	8	2	7	1	4	1	5	1	4	24	5	#NULL!	6	1	1	1	1	1	1	1	7
West	2	1	1	2	1	1	1	1	1	1	1	1	1	1	1	1	1	1	1	1	1	1	1	1	1	1	7	1	7	2	7	1	4	2	5	1	3	24	#NULL!	#NULL!	6.5	1	1	1	1	1	1	1	7
West	2	1	1	2	1	2	2	1	1	1	1	1	1	2	1	2	2	1	1	1	1	1	2	1	2	2	11	1	10	3	8	2	3	3	3	2	4	23	20	6	7	1	1	1	1	1	3	1	9
West	1	2	1	3	1	2	2	1	1	3	3	1	1	3	3	3	1	2	3	1	2	2	1	1	1	3	14	2	10	3	16	3	3	1	4	3	3	23	10	8	7	2	1	1	1	1	1	2	9
West	1	2	1	4	1	1	1	1	1	1	1	1	1	2	2	2	2	2	2	2	2	1	1	1	1	1	10	1	9	2	10	2	2	1	4	3	4	23	15	7	6	2	1	1	1	1	1	1	8
West	1	2	1	1	1	1	2	2	1	2	1	1	1	2	1	1	1	1	1	1	1	2	1	1	1	1	7	1	9	2	10	2	2	2	2	2	3	24	6	7	7	2	2	1	1	1	1	1	9
West	1	2	1	3	1	2	2	1	1	3	1	1	3	1	3	2	1	2	1	1	1	3	1	1	1	1	11	1	8	2	14	3	2	3	4	4	3	1	#NULL!	7	5	1	1	1	1	1	1	1	7
West	1	2	1	3	1	2	1	2	2	3	2	1	2	2	2	2	2	2	2	2	2	2	1	2	2	2	13	2	12	3	15	3	2	4	3	3	3	12	10	#NULL!	6	1	1	1	1	1	1	2	8
West	1	2	1	1	1	1	1	2	1	2	1	1	2	1	2	1	1	2	1	1	3	2	1	1	1	1	8	1	7	2	14	3	2	1	4	3	2	3	10	10	6	1	1	1	1	1	1	1	7
West	1	2	1	3	1	2	1	1	2	2	1	1	4	2	3	3	3	4	2	3	3	1	1	1	2	2	16	2	12	3	16	3	2	3	3	3	3	24	#NULL!	#NULL!	7	1	1	1	1	1	1	1	7
West	1	2	1	2	1	1	2	2	2	2	2	2	2	2	2	2	2	2	2	2	2	2	2	2	2	2	13	2	14	4	14	3	3	3	3	3	3	22	15	7	7	1	3	1	1	1	1	1	9
West	1	2	1	2	1	2	2	1	1	2	2	1	2	2	1	2	2	1	2	3	3	3	3	1	2	2	15	2	12	3	13	3	3	1	3	3	3	#NULL!	#NULL!	#NULL!	7	1	1	2	1	1	1	1	8
West	1	2	1	3	1	2	2	2	1	3	2	1	2	1	2	2	2	1	2	1	2	1	2	1	1	3	14	2	8	2	14	3	2	2	4	3	3	23	40	7	7	2	1	1	1	1	1	1	8
West	1	2	1	2	1	2	2	1	2	1	2	2	2	2	2	1	2	2	1	2	2	1	1	1	1	1	11	1	12	3	10	2	3	3	4	4	4	23	15	7	6	1	1	1	1	2	1	1	8
West	1	2	1	2	1	2	3	2	1	1	2	1	2	1	2	2	2	2	2	1	1	2	1	1	1	1	13	2	9	2	11	2	2	3	3	3	3	11	#NULL!	8	7	1	1	1	1	1	1	1	7
West	1	2	1	3	1	2	2	2	2	2	2	2	2	2	2	2	2	2	2	2	2	2	2	2	2	2	14	2	14	4	14	3	2	3	3	3	3	22	30	10	7	1	1	1	1	1	1	1	7
West	1	2	1	1	1	2	1	1	3	3	3	1	1	3	3	2	2	2	1	1	2	3	3	1	1	2	14	2	11	3	16	3	2	3	2	3	1	23	10	6.2	6	2	1	1	2	1	1	1	9
West	1	2	1	1	1	2	2	2	2	2	2	2	2	3	3	3	3	3	2	3	3	3	2	3	3	3	16	2	18	4	19	4	2	2	4	2	4	23	30	#NULL!	7	3	1	1	1	1	1	1	9
West	1	2	1	1	1	2	2	2	2	2	2	2	2	2	2	2	2	2	2	2	2	2	2	2	2	2	14	2	14	4	14	3	2	2	2	2	2	#NULL!	#NULL!	7	3	1	1	1	1	1	1	1	7
West	1	2	1	2	1	2	2	1	2	2	2	2	2	2	1	1	2	2	3	2	1	2	3	2	4	4	15	2	16	4	13	3	3	1	4	1	4	23	1	#NULL!	7	1	1	1	1	1	1	1	7
West	1	2	1	2	1	2	2	2	2	2	2	1	1	2	2	2	1	1	2	1	1	2	1	1	1	1	11	1	10	3	11	2	2	3	4	4	3	24	10	7	7	1	3	1	1	1	1	1	9
West	1	2	1	1	1	4	4	4	1	1	1	1	1	1	1	1	1	2	2	2	2	2	2	2	2	2	12	1	13	3	14	3	5	1	5	1	5	23	5	6	7	1	1	1	1	1	1	1	7
West	1	2	1	2	1	3	2	3	2	4	1	1	1	4	4	1	1	1	1	1	1	1	1	1	1	1	9	1	12	3	15	3	3	4	4	4	3	24	10	7	7	1	1	1	1	1	1	1	7
West	1	2	1	1	1	3	3	3	3	3	3	3	2	3	3	3	3	3	3	3	3	1	1	3	3	3	18	3	21	5	19	4	2	4	2	3	3	24	40	6	5	2	1	1	1	1	2	1	9
West	1	2	1	2	1	3	2	2	1	1	1	1	1	1	1	1	1	1	1	1	1	1	1	1	1	1	9	1	8	2	8	2	5	4	4	3	4	#NULL!	10	7	7	1	1	1	1	1	1	1	7
West	1	2	1	1	1	2	2	2	2	1	1	1	1	1	1	1	1	1	1	1	1	1	1	1	1	1	8	1	9	2	8	2	5	3	3	3	3	24	1	7	6	1	1	1	1	1	1	1	7
West	1	2	1	3	1	1	1	1	1	1	1	1	1	1	1	1	1	1	1	1	1	1	1	1	1	1	7	1	7	2	7	1	4	1	1	1	1	1	1	1	1	1	1	1	1	1	1	1	7
West	1	2	1	4	1	1	1	1	1	1	1	1	1	1	1	1	1	1	1	1	1	1	1	1	1	1	7	1	7	2	7	1	2	3	3	3	3	22	30	9	7	1	1	1	1	1	1	1	7
West	1	2	1	4	1	1	1	1	1	1	1	1	1	1	1	1	1	1	1	1	1	1	1	1	1	1	7	1	7	2	7	1	3	1	5	1	5	23	10	7	6	1	1	2	1	1	1	1	8
West	1	2	1	1	1	1	1	1	1	1	1	1	1	1	1	1	1	1	1	1	1	1	1	1	1	1	7	1	7	2	7	1	3	1	5	1	5	23	20	6	6	1	1	1	1	1	1	1	7
West	1	2	1	4	1	1	1	3	1	1	1	1	2	3	1	1	1	1	1	1	1	1	1	1	1	1	8	1	9	2	9	2	3	2	5	3	4	23	15	#NULL!	7	3	1	1	1	1	1	1	9
West	1	2	1	3	1	1	1	1	1	1	1	1	1	1	1	1	1	1	1	1	1	1	1	1	1	1	7	1	7	2	7	1	5	1	5	1	5	23	15	9	1	2	1	1	1	1	1	1	8
West	1	2	1	1	1	1	1	1	1	1	1	1	1	1	1	1	1	1	1	1	1	1	1	1	1	1	7	1	7	2	7	1	4	1	1	1	1	12	10	7	7	1	1	1	1	1	1	1	7
West	1	2	1	3	1	1	1	1	1	2	1	1	1	2	1	1	1	1	1	1	1	1	1	1	1	1	7	1	8	2	8	2	3	3	4	1	3	1	10	8	7	1	1	1	1	1	1	3	9
West	1	2	1	4	1	1	1	1	1	1	1	1	2	2	1	1	1	1	1	1	1	1	1	1	1	1	8	1	8	2	7	1	4	2	4	3	4	24	20	7	7	1	1	1	1	1	1	1	7
West	1	2	1	4	1	1	1	1	1	1	1	1	1	2	1	1	1	1	1	1	1	1	1	1	1	1	7	1	8	2	7	1	3	2	2	2	4	23	15	#NULL!	7	1	1	1	1	1	1	1	7
West	1	2	1	1	1	1	1	1	1	1	1	1	1	1	1	1	1	1	1	1	1	1	1	1	1	1	7	1	7	2	7	1	2	1	1	1	3	22	1	8	4	1	1	1	1	1	1	1	7
West	1	2	1	3	1	1	1	1	1	2	1	1	1	2	1	1	1	1	2	1	1	1	1	1	1	1	8	1	8	2	8	2	5	1	4	1	4	22	#NULL!	8	7	1	1	1	1	1	1	1	7
West	1	2	1	1	1	1	1	1	1	1	1	1	1	1	1	1	1	1	1	1	1	1	1	1	1	1	7	1	7	2	7	1	3	1	4	1	4	23	10	6	6	1	1	1	1	1	1	1	7
West	1	2	1	2	1	1	1	1	1	1	1	1	1	1	1	1	1	1	1	1	1	1	1	1	1	1	7	1	7	2	7	1	3	1	2	2	2	23	10	7	7	1	1	1	1	1	1	1	7
West	1	2	1	3	1	1	1	1	1	1	1	1	1	1	1	1	1	1	1	1	1	1	1	1	1	1	7	1	7	2	7	1	4	1	4	1	4	23	10	6	6	1	1	1	1	1	1	1	7
West	2	2	1	4	1	2	1	2	1	2	2	1	1	3	2	1	1	1	2	2	1	2	2	1	1	1	11	1	10	3	11	2	3	2	4	1	4	23	30	#NULL!	7	1	2	1	1	1	1	1	8
West	2	2	1	3	1	4	2	2	1	2	1	1	2	2	1	1	2	2	2	2	2	1	2	2	2	1	14	2	12	3	11	2	3	1	5	1	5	23	40	7	7	2	1	1	1	1	1	1	8
West	2	2	1	2	1	2	2	2	2	2	2	2	2	2	2	2	2	2	2	2	2	2	2	2	2	2	14	2	14	4	14	3	2	3	3	3	3	23	20	7	7	2	1	1	1	1	1	2	9
West	2	2	1	2	1	2	2	2	2	2	2	2	2	2	2	2	2	2	2	2	2	2	2	2	2	2	14	2	14	4	14	3	2	2	2	2	2	1	5	6	5	1	1	1	1	1	1	1	7
West	2	2	1	1	1	1	1	1	1	1	1	1	1	1	1	1	1	1	1	3	2	2	2	2	2	2	8	1	11	3	10	2	2	3	3	3	3	22	30	8	7	3	1	1	1	1	1	1	9
West	2	2	1	3	1	2	2	1	2	2	1	1	1	4	2	2	1	2	2	1	1	2	2	2	2	1	11	1	14	4	11	2	2	2	4	3	3	24	20	8	7	3	1	1	1	1	1	1	9
West	2	2	1	1	1	1	2	3	1	2	1	2	3	3	2	2	2	3	2	1	2	1	1	2	1	2	12	1	12	3	15	3	2	2	4	3	3	24	1	7	7	1	2	1	1	1	1	1	8
West	2	2	1	2	1	1	1	1	2	1	1	1	3	4	2	1	1	2	3	1	4	2	1	2	1	1	11	1	12	3	13	3	2	1	5	1	2	23	60	7	6	1	1	1	1	1	1	1	7
West	2	2	1	4	1	2	2	1	1	2	2	1	2	2	1	1	2	2	1	1	1	1	1	1	1	2	11	1	9	2	10	2	3	2	4	1	4	23	15	8	7	2	1	1	1	1	1	1	8
West	2	2	1	5	1	2	2	2	2	2	2	2	2	2	2	2	2	2	2	2	2	2	2	2	2	2	14	2	14	4	14	3	2	3	3	3	3	23	30	7	7	1	1	1	1	1	1	1	7
West	2	2	1	2	1	2	2	2	1	1	2	1	2	2	1	1	2	2	3	2	1	1	2	1	1	2	14	2	10	3	10	2	2	2	4	2	3	23	10	7	7	1	1	2	1	1	1	2	9
West	2	2	1	2	1	3	2	2	2	3	3	3	3	2	2	2	2	2	2	2	2	2	1	2	2	2	16	2	15	4	15	3	2	4	3	3	3	24	1	7	7	1	1	1	1	1	1	1	7
West	2	2	1	3	1	2	1	2	1	2	1	1	1	2	1	1	1	2	1	1	1	1	1	1	1	1	8	1	8	2	10	2	3	2	4	1	5	0	20	7	7	1	3	1	1	1	1	1	9
West	2	2	1	1	1	2	2	2	2	2	2	2	2	2	2	2	2	2	2	2	2	2	2	2	2	2	14	2	14	4	14	3	2	2	4	4	2	24	30	7	7	1	1	1	1	1	1	1	7
West	2	2	1	3	1	2	2	2	2	2	2	2	2	2	2	2	2	2	2	2	2	2	2	2	2	2	14	2	14	4	14	3	1	2	3	3	3	1	5	7	5	1	1	1	1	1	1	1	7
West	2	2	1	4	1	2	2	3	1	2	1	1	1	2	1	1	2	1	3	1	3	3	2	1	1	2	12	1	9	2	15	3	4	3	4	2	4	0	10	7	6.5	1	1	1	1	1	1	2	8
West	2	2	1	3	1	4	2	3	1	2	2	2	3	1	1	1	3	2	4	1	2	1	1	1	2	2	18	3	10	3	13	3	3	1	3	1	4	#NULL!	10	#NULL!	7	1	1	1	1	1	1	1	7
West	2	2	1	4	1	2	2	2	1	2	2	2	2	2	2	2	2	1	1	1	2	1	2	1	1	1	13	2	10	3	11	2	3	2	3	3	3	1	10	9	7	1	1	1	1	1	1	1	7
West	2	2	1	1	1	3	3	1	2	2	2	2	2	2	2	3	1	2	1	1	1	3	2	2	2	2	14	2	14	4	13	3	3	4	3	3	4	23	5	#NULL!	7	1	1	1	1	1	2	1	8
West	2	2	1	2	1	2	2	2	2	2	2	2	2	2	2	2	2	2	2	2	2	2	2	2	2	2	14	2	14	4	14	3	3	3	3	3	3	21	#NULL!	7	7	1	1	1	1	1	1	1	7
West	2	2	1	1	1	3	3	3	2	2	2	2	2	2	2	2	2	2	2	2	2	2	2	2	2	2	15	2	15	4	15	3	4	3	3	3	3	11	30	9	6	1	1	1	1	2	2	1	9
West	2	2	1	3	1	2	1	2	2	3	1	1	1	1	3	2	1	1	1	1	2	1	1	1	1	2	9	1	8	2	14	3	4	1	2	1	5	0	5	7	7	1	1	1	1	1	1	1	7
West	2	2	1	2	1	2	1	2	2	2	2	1	2	3	2	2	1	2	1	1	3	2	2	2	1	3	12	1	11	3	16	3	4	1	4	1	4	24	30	7.3	6	3	1	1	1	1	1	1	9
West	2	2	1	1	1	3	3	2	1	2	1	1	3	2	2	2	2	2	2	1	1	1	2	1	1	1	15	2	10	3	11	2	2	2	3	2	4	23	15	#NULL!	7	2	2	1	1	1	1	1	9
West	2	2	1	3	1	4	4	1	2	3	3	2	3	4	3	4	4	4	3	3	2	2	2	2	2	2	23	3	19	4	17	3	2	2	4	2	2	0	10	#NULL!	7	1	1	1	1	1	2	2	9
West	2	2	1	2	1	3	2	3	2	3	2	2	2	2	2	3	2	3	2	2	3	2	2	3	2	2	16	2	15	4	18	3	2	3	2	2	3	23	30	8	7	2	1	1	1	1	1	1	8
West	2	2	1	2	1	2	2	2	2	2	4	1	3	4	3	3	3	3	1	2	2	2	1	2	1	2	17	3	14	4	16	3	1	4	3	4	2	24	3	7	6	1	1	1	1	1	2	1	8
West	2	2	1	3	1	4	1	3	1	3	3	1	3	1	1	1	3	1	3	1	3	2	2	3	2	4	19	3	10	3	17	3	1	2	3	4	2	1	15	8	6	1	1	1	1	1	1	3	9
West	2	2	1	2	1	2	2	1	1	2	1	1	2	1	1	1	2	2	1	1	2	1	2	2	1	1	11	1	9	2	10	2	2	2	4	3	3	24	2	#NULL!	6.5	1	1	1	1	1	1	1	7
West	2	2	1	1	1	2	2	2	1	2	2	2	2	2	2	2	2	2	2	2	2	2	2	3	2	2	14	2	14	4	14	3	3	2	4	2	4	23	10	#NULL!	7	1	1	1	1	2	1	1	8
West	2	2	1	3	1	2	1	2	1	3	2	2	3	3	2	1	2	1	1	1	2	1	1	1	1	1	12	1	10	3	12	3	2	2	4	3	3	23	15	7	7	2	1	2	1	1	1	1	9
West	2	2	1	2	1	2	2	1	1	2	2	1	1	2	3	2	2	1	1	1	1	2	1	1	1	1	11	1	9	2	11	2	2	2	1	1	3	23	30	#NULL!	7	1	2	2	1	1	1	1	9
West	2	2	1	3	1	2	2	2	2	2	2	2	2	2	2	2	2	2	2	2	2	2	2	2	2	2	14	2	14	4	14	3	2	2	3	2	3	1	5	7	7	2	1	2	1	1	1	1	9
West	2	2	1	1	1	1	1	1	1	2	1	1	1	1	1	1	1	1	1	1	1	1	1	1	1	1	7	1	7	2	8	2	3	1	1	1	3	23	30	7	7	1	1	1	1	2	1	1	8
West	2	2	1	2	1	1	2	1	1	1	1	1	1	1	1	1	1	1	1	1	1	1	1	1	1	1	7	1	8	2	7	1	4	2	4	1	4	24	5	7	7	1	1	1	1	1	1	2	8
West	2	2	1	1	1	3	3	1	1	2	1	1	1	2	1	1	1	1	1	1	1	1	1	1	1	1	9	1	10	3	8	2	2	2	2	2	4	23	20	#NULL!	7	2	1	1	1	1	1	1	8
West	2	2	1	1	1	1	1	1	1	1	1	1	1	1	1	1	1	1	1	1	1	1	1	1	1	1	7	1	7	2	7	1	3	2	2	2	2	23	10	7	7	1	1	1	1	1	1	1	7
West	2	2	1	3	1	1	1	1	1	1	1	1	1	1	1	1	1	1	1	1	1	1	1	1	1	1	7	1	7	2	7	1	4	4	5	1	4	22	30	7	6	2	1	1	1	1	1	1	8
West	2	2	1	3	1	1	1	2	1	1	1	1	1	1	1	1	1	1	1	1	1	1	1	1	1	1	7	1	7	2	8	2	4	1	1	1	5	23	10	7	7	1	2	2	1	1	1	1	9
West	2	2	1	2	1	1	1	1	1	1	1	1	1	1	1	1	1	1	1	1	1	1	1	1	1	1	7	1	7	2	7	1	3	1	3	1	3	22	5	#NULL!	7	1	1	1	1	1	1	1	7
West	2	2	1	1	1	1	1	1	1	1	1	1	1	1	1	1	1	1	1	1	1	1	1	1	1	1	7	1	7	2	7	1	4	1	5	1	5	24	5	7	6	1	1	1	1	1	1	1	7
West	2	2	1	1	1	2	2	1	1	2	1	1	1	1	1	1	1	1	1	1	1	1	1	1	1	1	8	1	8	2	8	2	4	1	5	1	4	23	30	8	7	2	1	1	1	1	1	1	8
West	2	2	1	2	1	1	1	1	1	2	1	1	2	1	1	1	1	1	1	1	1	1	1	1	1	1	8	1	7	2	8	2	2	1	1	1	4	23	2	8	7	1	1	1	1	1	1	2	8
West	2	2	1	3	1	2	2	1	1	1	1	1	1	2	1	1	1	1	1	1	1	1	1	1	1	1	8	1	9	2	7	1	2	1	4	4	3	#NULL!	#NULL!	#NULL!	7	1	1	1	1	1	1	1	7
West	2	2	1	3	1	1	1	1	1	1	1	1	1	1	1	1	1	1	1	1	1	1	1	1	1	1	7	1	7	2	7	1	5	1	5	1	5	23	10	8	7	1	1	1	1	1	1	1	7
West	2	2	1	3	1	1	1	1	1	1	1	1	1	1	1	1	1	1	1	1	1	1	1	1	1	1	7	1	7	2	7	1	4	1	5	1	1	7	7	7	7	1	1	1	1	1	1	1	7
West	2	2	1	2	1	1	2	1	1	1	1	1	1	1	1	1	1	1	1	1	1	1	1	1	1	1	7	1	8	2	7	1	3	1	1	1	1	22	15	7	6	1	1	1	1	1	1	1	7
West	2	2	1	1	1	4	4	1	1	2	1	4	1	4	1	4	1	2	4	1	1	1	2	1	1	1	17	3	16	4	9	2	2	1	3	5	3	24	#NULL!	#NULL!	6	1	1	1	1	1	1	3	9
West	2	2	1	2	1	2	2	1	1	2	1	1	1	1	1	1	1	1	1	1	1	1	1	1	1	1	8	1	8	2	8	2	3	2	4	1	4	22	10	8	7	2	2	1	1	1	1	1	9
West	2	2	1	2	1	1	2	2	1	2	1	1	2	3	1	2	2	1	2	1	1	1	1	1	1	1	11	1	10	3	9	2	2	1	4	2	4	23	10	7	7	1	1	1	1	1	1	1	7
West	2	2	1	2	1	1	1	1	1	1	1	1	1	1	1	1	1	3	1	1	1	1	1	1	1	1	7	1	7	2	9	2	2	3	3	3	4	23	15	#NULL!	6.5	2	2	1	1	1	1	1	9
West	2	2	1	2	1	1	1	1	1	1	1	1	1	1	1	1	1	1	1	1	1	1	1	1	1	1	7	1	7	2	7	1	4	2	4	2	4	#NULL!	15	#NULL!	7	1	1	1	1	1	1	1	7
West	2	2	1	4	1	1	1	1	1	1	1	1	1	1	1	1	1	1	1	1	1	1	1	1	1	1	7	1	7	2	7	1	4	1	3	1	4	23	60	6	6	1	1	1	1	1	1	1	7
West	2	2	1	3	1	1	1	1	1	2	2	3	2	2	2	3	1	1	1	1	1	1	1	1	1	1	11	1	10	3	9	2	4	1	1	2	4	23	20	#NULL!	7	1	1	1	1	1	1	1	7
West	2	2	1	3	1	2	2	1	1	1	1	1	1	2	1	2	2	1	2	2	1	1	1	2	1	2	11	1	11	3	8	2	2	1	5	3	3	24	5	7	7	1	1	1	1	1	1	1	7
West	2	2	1	1	1	1	1	1	1	1	1	1	1	1	1	1	1	1	1	1	1	1	1	1	1	1	7	1	7	2	7	1	4	2	2	2	2	24	10	7	7	1	1	1	1	1	1	1	7
West	2	2	1	2	1	3	3	2	1	1	1	1	1	2	1	1	1	1	2	1	1	1	1	1	1	1	10	1	10	3	8	2	2	2	4	3	4	24	10	8	7	1	1	1	1	1	1	1	7
West	2	2	1	2	1	2	2	1	1	2	1	1	2	1	1	1	1	1	1	1	1	1	1	1	1	1	9	1	8	2	8	2	2	4	3	3	3	23	#NULL!	#NULL!	7	1	1	1	1	1	1	1	7
West	2	2	1	2	1	1	1	1	1	2	1	1	1	2	1	1	2	1	2	1	1	2	1	1	1	1	9	1	8	2	9	2	3	1	3	1	3	23	30	7	7	3	1	1	1	1	1	1	9
West	2	2	1	2	1	1	2	1	1	1	1	1	1	1	1	1	1	1	1	1	1	1	1	1	1	1	7	1	8	2	7	1	4	2	1	1	4	#NULL!	#NULL!	#NULL!	7	2	1	1	1	1	1	1	8
West	2	2	1	2	1	2	2	1	1	1	1	1	1	1	1	1	1	1	1	1	1	1	1	1	1	1	8	1	8	2	7	1	3	2	3	2	3	23	15	7	6	1	2	1	1	1	1	1	8
West	2	2	1	3	1	2	1	1	1	1	1	1	1	2	1	1	1	1	1	1	1	1	2	1	1	1	9	1	8	2	7	1	3	1	4	2	3	1	20	10	7	1	1	1	1	1	2	2	9
West	2	2	1	1	1	1	1	1	1	1	1	1	1	1	1	1	1	1	1	1	1	1	1	1	1	1	7	1	7	2	7	1	2	2	2	2	3	24	15	7	6	1	1	2	1	1	1	1	8
West	2	2	1	4	1	1	1	1	1	1	1	1	1	1	1	1	1	1	1	1	1	1	1	1	1	1	7	1	7	2	7	1	4	4	4	4	4	23	5	7	6	1	1	1	1	1	1	1	7
West	2	2	1	5	1	2	2	1	1	1	1	1	1	2	1	1	1	1	1	1	1	1	1	1	1	1	8	1	9	2	7	1	3	1	4	2	1	0	15	#NULL!	7	1	2	1	1	1	1	1	8
West	2	2	1	2	1	1	2	1	1	2	2	1	1	2	1	1	1	1	1	1	2	1	1	1	1	1	8	1	9	2	9	2	3	3	4	1	4	12	10	8	7	1	1	1	1	1	1	1	7
West	2	2	1	3	1	3	2	1	1	1	1	1	1	2	1	1	1	1	1	1	1	1	1	1	1	1	9	1	9	2	7	1	4	1	5	1	5	23	30	7	7	1	1	1	1	1	1	1	7
West	2	2	1	3	1	3	2	1	1	2	1	1	2	2	1	1	1	1	2	1	1	1	1	1	1	1	11	1	9	2	8	2	2	3	3	3	3	23	10	7	7	1	1	2	1	1	1	1	8
West	2	2	1	3	1	1	1	1	1	1	1	1	1	2	1	1	1	1	1	1	1	1	2	1	1	1	8	1	8	2	7	1	3	2	4	2	4	22	30	8	7	1	1	1	1	1	1	1	7
West	2	2	1	2	1	2	1	1	1	1	1	1	1	2	1	1	1	1	1	1	1	1	1	1	2	1	8	1	9	2	7	1	4	1	3	1	4	23	5	6	7	1	1	1	1	1	1	1	7
West	2	2	1	3	1	2	1	1	1	1	1	1	1	1	1	1	1	1	1	1	1	1	1	1	1	2	8	1	7	2	8	2	2	2	3	2	3	24	30	#NULL!	7	2	2	1	1	1	1	1	9
West	2	2	1	3	1	2	2	1	1	1	1	1	1	2	1	1	1	1	1	1	1	1	1	1	1	1	8	1	9	2	7	1	3	3	3	3	3	12	5	9	7	1	1	1	1	1	1	1	7
West	2	2	1	3	1	1	1	1	1	1	1	1	1	1	1	1	1	1	1	1	1	1	1	1	1	1	7	1	7	2	7	1	2	1	5	1	5	23	10	7	7	1	1	1	1	1	1	1	7
West	2	2	1	2	1	2	2	1	1	1	1	1	2	2	1	1	1	1	1	1	1	1	1	1	1	1	9	1	9	2	7	1	2	4	3	3	4	23	20	7	7	2	1	1	1	1	1	1	8
West	2	2	1	1	1	2	2	2	1	1	1	1	2	3	1	2	2	1	3	1	1	1	1	1	1	2	13	2	10	3	9	2	2	1	3	2	3	24	5	7	7	1	1	1	1	1	1	1	7
West	2	2	1	4	1	2	2	1	1	1	2	1	2	3	1	1	1	1	1	1	1	1	1	1	1	1	10	1	10	3	7	1	4	2	4	2	4	23	2	#NULL!	7	2	1	1	1	1	1	1	8
West	2	2	1	5	1	2	2	3	2	1	1	2	1	2	1	1	1	1	1	1	1	1	1	2	1	1	8	1	12	3	9	2	2	2	3	1	3	#NULL!	3	#NULL!	6.45	2	1	1	1	1	1	1	8
West	2	2	1	3	1	3	2	2	1	1	1	1	1	2	1	1	1	1	1	1	1	1	1	1	1	1	9	1	9	2	8	2	2	2	4	2	3	23	10	#NULL!	7	2	1	1	1	1	1	1	8
West	2	2	1	1	1	2	2	1	1	1	1	1	1	2	1	1	1	1	2	1	1	1	2	2	1	1	10	1	10	3	7	1	4	1	5	2	3	23	8	6	6	1	1	1	1	1	1	2	8
West	1	3	1	1	1	2	2	2	2	2	2	2	2	2	2	2	2	2	2	2	2	2	2	2	2	2	14	2	14	4	14	3	1	2	3	3	3	23	20	7	7	1	1	1	1	1	1	1	7
West	1	3	1	5	1	2	1	1	1	1	1	1	1	1	1	1	1	1	1	1	3	1	1	1	1	2	8	1	7	2	10	2	3	1	4	3	4	23	2	7	7	1	1	1	1	1	1	1	7
West	1	3	1	3	1	1	1	1	1	1	1	1	1	1	1	1	1	1	1	1	1	1	1	1	1	1	7	1	7	2	7	1	5	1	1	1	1	12	#NULL!	8	7	1	1	1	1	1	1	1	7
West	2	3	1	2	1	1	4	2	3	1	1	2	3	4	2	3	4	3	1	3	2	3	1	1	2	2	14	2	19	4	15	3	2	1	5	1	5	22.5	#NULL!	#NULL!	7	1	1	1	1	1	1	1	7
West	2	3	1	2	1	3	3	3	3	3	2	3	1	2	2	2	2	1	1	1	1	1	1	1	1	1	12	1	14	4	12	3	2	4	4	4	4	23	#NULL!	#NULL!	7	1	1	1	1	1	1	1	7
West	2	3	1	2	1	2	2	1	1	1	2	1	2	3	2	2	1	2	2	2	3	1	2	2	1	1	13	2	12	3	11	2	2	2	3	2	3	22	10	7	7	1	1	1	1	1	1	1	7
West	2	3	1	1	1	1	1	1	1	2	1	2	3	4	1	2	2	3	3	2	1	2	3	1	1	3	15	2	12	3	13	3	3	2	4	1	4	21	360	9	5	1	1	1	1	2	1	1	8
West	2	3	1	2	1	2	1	2	1	2	1	1	2	1	1	1	2	2	2	2	2	1	1	1	1	1	11	1	8	2	11	2	2	2	4	2	4	23	30	8	7	1	1	1	1	1	1	1	7
West	2	3	1	1	1	2	2	2	1	2	2	1	2	2	2	2	2	2	2	1	2	1	1	2	1	1	13	2	10	3	12	3	2	3	3	2	3	24	20	8	7	2	1	1	1	1	1	1	8
West	2	3	1	2	1	2	2	2	3	2	3	2	2	2	3	3	2	4	4	3	3	2	2	2	3	2	18	3	17	4	18	3	1	3	3	4	2	22	30	7	7	1	1	1	1	1	1	1	7
West	2	3	1	2	1	1	1	1	1	3	1	1	1	2	3	3	1	3	2	1	1	1	2	1	1	2	11	1	8	2	14	3	2	4	2	3	3	1	15	7.2	5	3	1	1	1	1	1	1	9
West	2	3	1	2	1	2	1	1	1	1	1	1	1	2	1	2	2	1	1	1	1	1	1	1	1	1	10	1	8	2	7	1	3	3	3	3	3	22	30	8	7	3	1	1	1	1	1	1	9
West	2	3	1	2	1	1	1	1	1	1	1	1	1	1	1	1	1	1	1	1	1	1	1	1	1	1	7	1	7	2	7	1	3	2	3	3	3	23	30	6	5	2	2	1	1	1	1	1	9
West	2	3	1	3	1	1	1	1	1	1	1	1	1	1	1	1	1	1	1	1	1	1	1	1	1	1	7	1	7	2	7	1	2	4	3	3	4	23	10	7	7	2	2	1	1	1	1	1	9
West	2	3	1	1	1	2	4	2	1	1	1	1	1	1	2	1	1	1	1	1	1	1	1	1	1	1	8	1	10	3	9	2	5	1	1	1	1	#NULL!	30	#NULL!	7	3	1	1	1	1	1	1	9
West	2	3	1	3	1	2	1	1	2	2	1	2	1	2	1	2	1	1	1	1	1	1	1	1	1	1	9	1	10	3	8	2	3	1	5	1	5	#NULL!	#NULL!	7	7	1	1	1	1	1	1	1	7
West	2	3	1	1	1	1	1	1	1	1	1	1	1	1	1	1	1	1	1	1	1	1	1	1	1	1	7	1	7	2	7	1	3	1	1	1	1	12	20	7	7	1	1	1	1	1	1	1	7
West	2	3	1	3	1	1	1	1	1	1	1	1	1	1	1	1	1	1	1	1	1	1	1	1	1	1	7	1	7	2	7	1	3	3	3	3	3	23	20	6	5	2	1	1	1	1	1	1	8
West	2	3	1	3	1	2	1	1	1	1	1	1	1	2	1	1	1	1	1	1	1	1	1	1	1	2	8	1	8	2	8	2	3	1	4	1	4	23	10	#NULL!	7	1	2	2	1	1	1	1	9
West	2	3	1	3	1	1	1	1	1	1	1	1	1	2	1	1	1	1	2	1	1	1	1	1	1	1	8	1	8	2	7	1	2	3	3	3	3	23	30	8	7	1	1	2	1	1	1	2	9
West	2	3	1	1	1	1	1	1	1	1	1	1	1	1	1	1	1	1	1	1	1	1	1	1	1	1	7	1	7	2	7	1	5	1	5	1	5	24	20	8	7	1	1	1	1	1	1	1	7
West	2	3	1	1	1	1	4	1	1	1	1	1	1	2	1	1	1	1	1	1	1	1	1	1	1	1	7	1	11	3	7	1	4	1	5	1	5	#NULL!	30	7	7	3	1	1	1	1	1	1	9
West	2	3	1	2	1	1	2	1	1	1	1	1	1	1	1	1	1	1	1	1	1	1	1	1	1	1	7	1	8	2	7	1	3	2	1	1	4	23	#NULL!	#NULL!	7	1	1	2	1	1	1	1	8
West	2	3	1	2	1	2	2	1	1	1	1	1	2	2	1	1	1	1	1	1	1	1	1	1	1	1	9	1	9	2	7	1	3	1	4	1	4	23	20	7	7	2	1	1	1	1	1	1	8
West	1	4	1	3	1	1	1	1	1	1	1	1	1	1	1	1	1	1	1	1	1	1	1	1	1	1	7	1	7	2	7	1	4	1	3	1	2	22	10	7	0	1	1	1	1	1	1	1	7
West	1	4	1	1	1	1	1	1	1	1	1	1	1	1	1	1	1	1	1	1	1	1	1	1	1	1	7	1	7	2	7	1	5	2	4	2	4	22	30	6	7	1	1	1	1	1	1	1	7
West	2	4	1	3	1	2	2	2	2	2	2	2	2	2	2	1	1	1	1	1	1	1	1	1	1	1	10	1	11	3	10	2	4	2	4	1	2	22	10	7	6	1	1	1	1	1	1	1	7
West	2	4	1	2	1	3	3	2	1	1	1	2	2	3	1	2	2	2	2	1	1	2	1	2	2	1	13	2	14	4	10	2	2	3	4	2	4	23	2	6	6	1	1	1	1	1	1	1	7
West	2	4	1	3	1	2	2	2	2	2	2	2	2	2	2	2	2	2	2	2	2	2	2	2	2	2	14	2	14	4	14	3	2	3	3	3	3	23	30	7	6	1	1	1	1	1	1	1	7
West	2	4	1	2	1	2	3	2	1	2	1	2	2	2	1	1	2	1	2	1	2	1	1	1	1	1	11	1	11	3	10	2	3	4	5	2	3	23	15	#NULL!	7	1	1	1	1	1	1	2	8
West	2	4	1	2	1	2	2	1	1	2	2	1	1	2	2	1	1	1	2	1	2	2	1	1	1	1	10	1	9	2	11	2	4	2	4	2	2	24	#NULL!	8	7	1	1	2	1	1	1	1	8
West	2	4	1	3	1	2	2	2	2	2	2	2	2	2	2	2	2	2	2	2	2	2	2	2	2	2	14	2	14	4	14	3	3	2	2	2	2	22	10	8	7	1	2	1	1	1	1	1	8
West	2	4	1	3	1	1	3	2	2	2	2	1	4	3	1	2	2	2	1	1	1	2	3	2	1	1	15	2	13	3	11	2	3	2	4	4	3	24	#NULL!	#NULL!	7	1	1	1	1	1	1	1	7
West	2	4	1	3	1	3	2	2	1	2	2	1	1	1	1	1	2	1	1	2	1	2	2	1	1	2	12	1	9	2	11	2	2	3	3	3	2	24	10	8	7	1	1	1	1	1	1	2	8
West	2	4	1	2	1	1	1	1	1	1	1	1	1	1	1	1	1	1	1	1	1	1	1	1	1	1	7	1	7	2	7	1	3	1	5	1	5	22	20	6	7	1	1	1	1	1	1	1	7
West	2	4	1	3	1	1	1	1	1	1	1	1	1	1	1	1	1	1	1	1	1	1	1	1	1	1	7	1	7	2	7	1	3	1	5	1	4	22	40	7	7	2	1	1	1	1	1	1	8
West	2	4	1	2	1	1	1	1	1	1	1	1	2	2	1	1	1	1	3	1	1	1	2	1	1	1	11	1	8	2	7	1	5	1	1	1	1	23	1	6	6	1	1	1	1	1	1	1	7
West	2	4	1	3	1	1	1	1	1	1	1	1	1	1	1	1	1	1	1	1	1	1	1	1	1	1	7	1	7	2	7	1	5	1	1	1	1	23	5	7	7	1	1	1	1	1	1	1	7
West	2	4	1	2	1	1	1	1	1	1	1	1	1	1	1	1	1	1	1	1	1	1	1	1	1	1	7	1	7	2	7	1	3	2	4	3	4	23	10	7	7	1	1	1	1	1	1	1	7
West	2	4	1	1	1	1	1	1	1	2	1	1	1	1	1	1	1	1	1	1	1	1	1	1	1	1	7	1	7	2	8	2	3	3	3	1	3	22	10	6	7	1	2	1	1	1	1	1	8
West	2	4	1	2	1	1	1	1	1	1	1	1	1	1	1	1	1	1	1	1	1	1	1	1	1	1	7	1	7	2	7	1	4	1	5	1	5	#NULL!	1	#NULL!	5.5	1	1	1	1	1	1	1	7
West	2	4	1	3	1	1	1	1	1	1	1	1	1	1	1	1	1	1	1	1	1	1	1	1	1	1	7	1	7	2	7	1	3	1	5	1	5	22	30	#NULL!	7	1	1	1	1	1	1	1	7
West	2	4	1	2	1	4	4	1	1	1	1	1	1	1	1	1	1	1	1	1	1	1	1	1	1	1	10	1	10	3	7	1	5	1	5	1	5	0	5	7	6	1	1	3	1	1	1	1	9
West	2	4	1	2	1	1	1	1	1	1	1	1	1	1	1	1	1	1	1	1	1	1	1	1	1	1	7	1	7	2	7	1	3	2	5	1	5	23	30	8	7	1	1	1	1	1	1	1	7
West	2	4	1	4	1	1	1	1	1	1	1	1	1	1	1	1	1	1	1	1	1	1	1	1	1	1	7	1	7	2	7	1	5	2	4	2	4	23	20	6	6	1	1	1	1	1	1	1	7
West	2	4	1	3	1	1	1	1	1	1	1	1	1	1	1	1	1	1	1	1	1	1	1	1	1	1	7	1	7	2	7	1	2	2	2	1	2	24	15	8	7	1	1	1	1	1	1	1	7
West	2	4	1	3	1	2	1	1	1	1	1	1	1	2	1	1	1	1	1	1	1	1	1	1	1	1	8	1	8	2	7	1	2	2	4	3	4	23	10	7	7	1	1	1	1	1	1	1	7
Middle	1	1	1	3	1	1	2	4	1	2	2	1	1	1	1	1	1	1	1	1	1	1	1	1	1	1	8	1	8	2	11	2	5	1	5	1	5	23	20	8	6	1	1	1	1	1	1	1	7
Middle	1	1	1	1	1	2	3	1	1	1	1	1	1	4	2	2	1	1	1	1	3	1	1	1	1	1	9	1	12	3	10	2	2	2	3	4	2	23	5	6	7	1	1	1	1	1	1	2	8
Middle	1	1	1	1	1	2	2	2	1	2	2	1	1	2	2	1	2	2	1	1	1	2	2	2	1	1	11	1	10	3	12	3	2	3	3	3	3	23	20	7	7	2	1	1	1	2	1	1	9
Middle	1	1	1	2	1	2	3	3	2	3	3	1	2	3	1	2	2	1	1	1	1	2	1	1	1	1	13	2	12	3	12	3	4	3	5	2	5	23	5	7	6	1	2	1	1	1	1	2	9
Middle	1	1	1	2	1	2	2	2	2	2	2	1	1	2	2	1	1	2	1	1	2	1	2	1	1	1	10	1	10	3	12	3	2	2	5	3	4	23	20	8	7	3	1	1	1	1	1	1	9
Middle	1	1	1	1	1	2	2	3	3	3	2	1	2	3	3	1	2	2	2	1	3	3	2	3	2	1	13	2	15	4	18	3	2	3	3	4	2	0	60	8	6	2	1	1	1	1	2	1	9
Middle	1	1	1	2	1	3	2	3	3	3	3	3	2	3	3	3	3	3	3	3	3	2	2	3	1	2	19	3	18	4	19	4	3	2	4	3	4	23	5	7	7	1	1	1	1	1	1	1	7
Middle	1	1	1	3	1	2	2	2	2	2	2	2	2	2	2	2	2	2	2	2	2	2	2	2	2	2	14	2	14	4	14	3	4	2	5	2	5	23	10	7	6	1	1	1	1	1	1	1	7
Middle	1	1	1	4	1	3	3	3	2	2	1	1	1	2	1	1	2	1	2	1	1	2	2	1	1	1	12	1	11	3	11	2	4	1	5	3	4	24	10	#NULL!	6	1	1	1	1	1	2	1	8
Middle	1	1	1	1	1	2	2	2	1	3	3	1	2	3	3	3	3	3	3	3	3	3	3	3	3	3	19	3	16	4	20	4	2	3	4	4	2	2	10	12	6	1	1	1	1	1	1	1	7
Middle	1	1	1	2	1	3	3	2	2	2	2	1	1	3	1	2	2	1	1	1	1	1	1	2	2	2	12	1	14	4	10	2	3	2	4	1	5	22	20	6.4	6	1	2	2	1	1	1	1	9
Middle	1	1	1	2	1	2	3	2	2	2	2	2	2	3	3	3	3	1	2	2	1	1	1	2	1	2	15	2	15	4	12	3	2	3	3	3	5	22	10	6	7	1	1	1	1	1	1	1	7
Middle	1	1	1	2	1	2	2	2	2	2	2	2	2	3	1	2	2	2	2	2	1	1	1	2	1	1	13	2	14	4	10	2	3	1	4	1	4	23	30	6	6	2	1	1	1	1	1	1	8
Middle	1	1	1	2	1	2	2	2	2	2	2	2	2	2	2	1	2	2	1	2	1	2	2	2	2	2	12	1	14	4	13	3	2	4	2	3	3	11	30	9	7	2	1	1	1	2	1	1	9
Middle	1	1	1	3	1	2	2	2	2	2	2	2	2	2	2	2	2	2	2	2	2	1	1	1	1	1	13	2	12	3	12	3	5	2	4	1	5	22	15	6	7	1	1	1	1	1	1	1	7
Middle	1	1	1	3	1	2	2	2	2	2	2	2	2	2	2	2	2	2	2	2	2	2	2	2	2	2	14	2	14	4	14	3	2	3	3	3	3	23	20	6	7	1	1	1	1	1	1	1	7
Middle	1	1	1	2	1	2	2	2	2	2	2	2	2	2	2	2	2	2	2	2	2	2	2	2	2	2	14	2	14	4	14	3	5	2	5	1	5	#NULL!	#NULL!	#NULL!	6	1	1	2	1	1	1	1	8
Middle	1	1	1	3	1	2	2	2	2	2	2	2	2	2	2	2	2	2	2	2	2	2	2	2	2	2	14	2	14	4	14	3	2	3	3	3	3	21	15	6	6	1	1	1	1	1	1	1	7
Middle	1	1	1	2	1	2	3	3	2	2	2	2	2	4	1	3	3	3	3	1	1	2	2	2	2	2	17	3	16	4	14	3	2	2	3	2	2	23	25	8	6.5	1	1	1	1	1	1	1	7
Middle	1	1	1	3	1	1	1	2	2	1	1	1	1	3	3	2	2	2	2	2	2	2	2	2	2	2	11	1	13	3	14	3	2	3	3	3	3	23	10	8	7	1	1	1	1	1	1	1	7
Middle	1	1	1	2	1	2	2	2	2	2	2	2	2	2	2	2	2	2	2	2	2	1	1	2	2	2	13	2	14	4	13	3	3	1	5	1	5	22	30	7	7	1	1	1	1	1	1	1	7
Middle	1	1	1	1	1	4	4	4	3	4	4	4	4	4	4	4	4	2	2	2	2	2	2	2	2	2	24	3	21	5	20	4	2	3	2	4	4	22	30	7	7	1	1	1	1	1	1	1	7
Middle	1	1	1	1	1	2	2	2	2	2	1	1	1	2	1	1	1	1	1	1	1	1	2	2	1	2	9	1	11	3	10	2	3	2	3	3	4	24	30	9	7	1	1	1	1	1	1	1	7
Middle	1	1	1	3	1	1	1	2	2	2	2	2	2	2	2	2	2	2	2	2	2	2	2	2	2	2	13	2	13	3	14	3	4	2	5	1	5	21	10	7	7	1	1	1	1	1	1	2	8
Middle	1	1	1	1	1	2	3	2	3	3	2	2	2	2	3	2	3	3	2	3	3	2	2	2	3	3	15	2	18	4	19	4	3	3	4	3	3	24	20	7	7	2	1	1	1	1	1	1	8
Middle	1	1	1	1	1	1	2	1	1	3	2	1	2	3	2	1	1	1	2	1	2	1	2	1	1	2	11	1	10	3	12	3	3	2	4	3	4	24	30	9	7	2	1	1	1	1	1	1	8
Middle	1	1	1	1	1	2	2	2	2	2	2	2	2	2	2	2	2	2	2	2	2	2	2	2	2	2	14	2	14	4	14	3	2	2	2	2	2	21	1	8	7	1	1	1	1	1	1	1	7
Middle	1	1	1	3	1	2	1	2	1	2	2	1	2	2	1	2	1	2	2	2	1	2	3	1	2	2	14	2	10	3	12	3	2	3	4	3	3	10	30	7	7	2	1	1	1	1	1	1	8
Middle	1	1	1	2	1	2	2	2	2	2	2	1	1	2	1	2	2	2	1	1	2	1	1	1	1	1	11	1	10	3	11	2	3	2	3	1	3	22	20	7	7	1	2	2	1	1	1	1	9
Middle	1	1	1	2	1	2	2	2	1	2	2	1	2	2	2	2	2	1	1	1	2	3	1	1	2	2	12	1	10	3	14	3	2	3	4	2	3	22	6	#NULL!	7	2	1	1	1	1	1	2	9
Middle	1	1	1	2	1	3	3	2	2	2	3	2	2	4	1	1	1	2	1	2	2	1	3	1	2	2	14	2	16	4	12	3	2	3	4	3	4	11	5	7	7	1	1	1	1	1	1	2	8
Middle	1	1	1	2	1	2	2	2	2	2	2	2	2	2	2	2	2	2	2	2	2	2	2	2	2	2	14	2	14	4	14	3	2	3	3	3	3	11	5	7	7	3	1	1	1	1	1	1	9
Middle	1	1	1	3	1	1	1	1	1	1	1	1	4	4	1	2	1	1	1	2	4	2	1	2	2	1	11	1	13	3	11	2	2	5	2	3	1	23	10	6	7	1	1	1	1	1	1	1	7
Middle	1	1	1	2	1	1	1	3	1	2	1	1	1	2	1	1	1	2	1	1	1	1	1	1	1	1	7	1	8	2	11	2	2	3	3	3	3	22	23	7	7	1	2	1	1	1	1	1	8
Middle	1	1	1	3	1	2	2	2	2	2	2	2	2	2	2	2	2	2	2	2	2	2	2	2	2	2	14	2	14	4	14	3	2	3	3	3	3	11	10	7	7	1	2	1	1	1	1	1	8
Middle	1	1	1	2	1	1	2	2	1	2	2	2	2	4	3	3	2	3	2	3	2	2	1	1	2	2	13	2	15	4	16	3	2	2	3	2	3	23	5	6	6	2	1	1	1	1	1	1	8
Middle	1	1	1	3	1	2	2	1	1	2	1	1	2	2	2	1	1	1	1	1	1	2	1	1	1	1	9	1	9	2	10	2	3	4	3	3	3	23	30	7	7	1	1	1	1	1	1	1	7
Middle	1	1	1	1	1	3	2	2	1	2	2	1	2	2	1	1	1	1	1	1	1	1	2	1	1	1	12	1	9	2	9	2	2	2	4	3	3	1	0	7	6	2	1	1	1	1	1	1	8
Middle	1	1	1	4	1	1	1	1	1	1	1	1	1	1	1	1	1	1	1	1	1	1	1	1	1	1	7	1	7	2	7	1	3	1	5	3	5	12	10	7	7	1	1	1	1	1	1	1	7
Middle	1	1	1	2	1	2	2	1	1	2	1	1	1	1	1	1	1	1	1	1	1	1	1	1	1	1	8	1	8	2	8	2	3	2	4	2	4	21	#NULL!	#NULL!	7	1	1	1	1	1	1	1	7
Middle	1	1	1	3	1	2	2	1	1	2	1	1	2	1	1	1	1	1	2	1	1	1	1	1	1	1	10	1	8	2	8	2	3	2	3	3	3	22	20	7	7	1	1	1	1	1	1	2	8
Middle	1	1	1	2	1	2	2	1	1	2	2	1	2	2	1	1	1	1	1	1	1	1	2	1	1	1	11	1	9	2	8	2	2	2	4	3	2	11	10	7	7	2	1	1	1	1	1	1	8
Middle	1	1	1	3	1	2	2	2	1	2	2	1	1	1	1	1	1	1	1	1	1	1	1	1	1	1	9	1	8	2	9	2	2	2	3	2	3	23	10	6	6	1	1	1	1	1	2	1	8
Middle	1	1	1	1	1	2	1	1	1	1	1	1	1	2	1	1	1	1	1	1	1	1	1	1	1	1	8	1	8	2	7	1	3	2	2	1	2	22	20	6	7	1	1	1	1	1	1	2	8
Middle	1	1	1	3	1	2	2	1	1	2	1	1	1	2	1	1	1	1	1	1	1	1	1	1	1	1	8	1	9	2	8	2	2	3	4	3	4	22	2	6	7	1	1	1	1	1	1	1	7
Middle	1	1	1	3	1	1	1	1	1	2	1	1	1	4	1	1	1	1	3	1	1	1	1	1	1	1	9	1	10	3	8	2	3	4	4	2	2	#NULL!	10	7	7	2	1	1	1	1	1	1	8
Middle	1	1	1	3	1	2	2	1	1	2	1	1	1	2	1	2	1	1	2	1	1	1	1	1	1	1	10	1	9	2	8	2	4	3	4	1	4	22	5	6	7	2	2	1	1	1	1	1	9
Middle	1	1	1	3	1	2	2	1	1	1	1	1	1	2	1	2	1	1	1	1	1	1	1	1	1	1	9	1	9	2	7	1	4	1	4	1	4	21	30	7	7	2	1	1	1	1	1	2	9
Middle	1	1	1	3	1	2	2	1	1	1	1	1	1	1	1	1	1	1	1	1	1	1	1	1	1	1	8	1	8	2	7	1	4	1	1	1	5	23	30	7	7	2	1	2	1	1	1	1	9
Middle	1	1	1	3	1	2	2	1	1	1	1	1	1	1	1	1	1	1	1	1	1	1	1	1	1	1	8	1	8	2	7	1	3	2	3	2	4	22	5	6	7	1	1	1	1	1	1	1	7
Middle	1	1	1	1	1	1	1	1	1	1	1	1	1	1	1	1	1	1	1	1	1	1	1	1	1	1	7	1	7	2	7	1	4	1	5	1	5	22	3	7	7	1	1	1	1	1	1	1	7
Middle	1	1	1	3	1	2	2	1	1	2	1	2	2	2	1	1	2	1	2	1	1	1	2	1	1	1	12	1	10	3	8	2	3	1	5	1	5	23	5	#NULL!	7	1	1	1	1	1	1	1	7
Middle	1	1	1	1	1	1	1	1	1	1	1	1	1	1	1	1	1	1	1	1	1	1	1	1	1	1	7	1	7	2	7	1	2	2	4	2	4	23	15	7	7	1	1	1	1	1	1	1	7
Middle	1	1	1	2	1	1	4	1	1	1	1	1	2	4	1	1	1	1	1	1	1	1	1	1	1	1	8	1	13	3	7	1	5	1	5	1	5	#NULL!	#NULL!	6.3	7	1	1	1	1	1	1	1	7
Middle	1	1	1	3	1	2	2	2	1	2	1	1	1	2	1	1	1	1	3	1	1	1	1	1	1	1	10	1	9	2	9	2	3	2	2	3	4	23	120	7	7	1	1	1	1	1	1	1	7
Middle	1	1	1	1	1	1	1	1	1	1	1	1	1	1	1	1	1	1	1	1	1	1	1	1	1	1	7	1	7	2	7	1	3	2	2	2	2	23	20	7	7	1	1	1	1	1	1	1	7
Middle	1	1	1	1	1	1	1	1	1	1	1	1	1	1	1	1	1	1	1	1	1	1	1	1	1	1	7	1	7	2	7	1	3	1	5	1	5	23	20	7	7	1	1	1	1	1	1	1	7
Middle	1	1	1	3	1	2	2	1	1	2	1	1	1	1	1	1	1	1	1	1	1	1	1	1	1	1	8	1	8	2	8	2	3	1	4	1	5	22	5	7	7	1	1	1	1	1	1	1	7
Middle	1	1	1	3	1	1	1	1	1	1	1	1	1	1	1	1	1	1	1	1	1	1	1	1	1	1	7	1	7	2	7	1	5	1	5	1	5	#NULL!	#NULL!	#NULL!	6	1	1	1	1	1	1	1	7
Middle	1	1	1	3	1	2	1	1	1	1	1	1	1	2	1	1	1	1	1	1	1	2	1	1	1	1	8	1	8	2	8	2	4	1	2	1	4	23	10	7	6	1	1	1	1	1	1	1	7
Middle	1	1	1	3	1	1	1	1	1	2	1	1	2	2	2	1	1	1	1	1	1	1	1	1	1	1	8	1	8	2	9	2	3	1	4	1	4	22	5	7	6	2	1	2	1	1	1	1	9
Middle	1	1	1	3	1	1	1	1	1	1	1	1	1	2	1	1	1	1	1	1	2	1	1	1	1	1	7	1	8	2	8	2	2	2	4	2	3	23	5	7	7	1	1	1	1	1	1	1	7
Middle	1	1	1	3	1	2	2	1	2	1	1	1	2	2	1	1	1	1	1	1	1	1	1	1	1	1	9	1	10	3	7	1	2	2	3	2	4	22	30	7	7	3	1	1	1	1	1	1	9
Middle	1	1	1	4	1	2	2	2	1	1	1	1	1	1	1	1	1	1	1	1	1	1	1	1	1	1	8	1	8	2	8	2	3	1	1	1	1	22	3	5.3	7	1	1	1	1	2	1	1	8
Middle	1	1	1	1	1	1	1	1	1	1	1	1	1	1	1	1	1	1	1	1	1	1	1	1	1	1	7	1	7	2	7	1	1	1	1	1	1	1	1	1	1	1	1	1	1	1	1	1	7
Middle	1	1	1	3	1	1	2	1	1	1	1	1	1	1	1	1	1	1	1	1	1	1	1	1	1	1	7	1	8	2	7	1	3	1	3	1	5	22	5	7	7	1	1	3	1	1	1	1	9
Middle	2	1	1	2	1	2	2	1	1	2	2	1	1	1	1	2	2	2	2	2	3	2	2	1	1	2	13	2	9	2	13	3	2	3	3	3	4	23	#NULL!	7	7	2	1	1	1	1	1	2	9
Middle	2	1	1	4	1	1	3	2	1	2	1	2	2	3	2	2	3	2	1	1	3	2	1	1	2	1	11	1	13	3	14	3	3	1	5	1	4	23	20	7	7	1	1	1	1	1	1	1	7
Middle	2	1	1	2	1	2	2	3	1	1	1	2	2	1	1	1	1	1	1	1	1	1	1	1	1	2	9	1	9	2	10	2	2	2	4	2	4	22	15	6	7	1	1	1	1	1	1	1	7
Middle	2	1	1	2	1	1	1	1	1	2	1	1	2	3	2	2	1	1	2	1	1	1	2	1	1	2	11	1	9	2	10	2	3	2	4	2	4	22	38	7	7	2	1	1	1	1	1	1	8
Middle	2	1	1	2	1	1	1	2	1	3	1	1	2	2	1	1	1	2	1	1	1	1	1	1	1	1	8	1	8	2	11	2	2	1	4	3	4	23	5	7	7	1	1	1	1	1	1	1	7
Middle	2	1	1	2	1	1	3	1	1	2	1	1	3	2	1	1	2	2	1	1	1	1	1	1	1	2	10	1	10	3	10	2	4	2	3	2	4	#NULL!	#NULL!	#NULL!	7	2	1	1	1	1	1	1	8
Middle	2	1	1	1	1	2	2	2	2	2	2	1	3	2	2	2	2	3	3	3	3	3	3	3	3	3	17	3	16	4	18	3	2	2	3	4	2	23	180	#NULL!	7	2	1	2	1	1	1	1	9
Middle	2	1	1	2	1	2	2	2	1	2	1	1	2	2	2	2	2	1	2	1	2	2	1	1	2	1	12	1	10	3	12	3	2	4	4	4	3	23	15	9	6	1	1	1	1	1	1	1	7
Middle	2	1	1	5	1	1	2	2	1	2	2	1	1	1	2	1	2	1	1	1	1	1	1	1	1	1	9	1	8	2	10	2	3	1	4	3	3	24	3	8	6	1	1	1	1	1	1	1	7
Middle	2	1	1	2	1	3	2	1	1	3	1	1	2	4	1	2	2	2	2	3	2	1	2	1	2	2	14	2	14	4	12	3	2	3	3	3	3	23	5	7	7	2	1	1	1	1	1	1	8
Middle	2	1	1	2	1	2	1	1	1	1	1	1	2	3	2	2	2	2	1	1	1	3	2	2	2	1	12	1	11	3	11	2	3	2	2	2	4	23	#NULL!	6	7	1	1	2	1	1	1	1	8
Middle	2	1	1	3	1	1	1	2	2	2	1	1	2	4	1	2	2	4	2	2	2	1	1	1	1	2	11	1	12	3	14	3	3	4	4	3	3	23	2	8	7	1	1	1	1	1	1	1	7
Middle	2	1	1	2	1	3	3	3	3	3	3	3	3	3	1	1	1	3	3	1	3	1	1	1	1	1	15	2	15	4	15	3	3	2	2	2	3	23	#NULL!	9	7	3	1	1	1	1	1	1	9
Middle	2	1	1	2	1	3	3	2	2	3	2	1	2	2	2	2	2	2	2	2	2	1	2	2	2	2	15	2	14	4	14	3	4	1	5	1	5	#NULL!	30	10	7	2	1	1	1	1	1	1	8
Middle	2	1	1	1	1	1	2	1	1	1	2	1	1	4	3	4	4	2	2	1	2	2	1	1	1	2	15	2	11	3	13	3	2	4	2	4	2	#NULL!	#NULL!	#NULL!	7	1	1	1	1	2	2	1	9
Middle	2	1	1	3	1	3	3	2	2	2	2	2	2	2	2	2	2	2	2	2	2	1	1	1	1	4	14	2	13	3	15	3	3	3	4	3	4	22	15	6	7	1	1	1	1	1	1	1	7
Middle	2	1	1	1	1	2	1	2	1	2	2	2	1	2	1	2	1	1	2	1	1	1	1	1	1	2	11	1	9	2	10	2	2	1	5	1	1	23	15	8	5	1	1	1	1	1	1	1	7
Middle	2	1	1	4	1	2	1	1	2	3	1	2	3	4	3	3	3	2	2	3	3	2	1	2	3	3	15	2	17	4	17	3	2	4	3	3	2	23	#NULL!	6	7	1	1	1	1	1	1	1	7
Middle	2	1	1	2	1	2	2	2	2	2	2	2	2	2	2	2	2	2	2	2	2	2	2	2	2	2	14	2	14	4	14	3	2	2	4	2	4	23	20	8	7	1	1	1	1	1	1	1	7
Middle	2	1	1	1	1	2	2	3	3	2	2	2	2	2	2	2	2	2	2	2	2	1	2	2	2	2	14	2	15	4	14	3	2	2	3	3	3	23	30	7	7	2	1	1	1	1	1	1	8
Middle	2	1	1	2	1	2	3	2	1	1	1	1	2	4	1	2	1	2	3	2	3	2	2	1	2	1	13	2	14	4	12	3	5	2	5	1	5	24	10	6.3	7	1	1	1	1	1	1	1	7
Middle	2	1	1	2	1	2	2	4	1	1	1	1	1	1	1	1	1	1	2	1	1	1	1	1	1	1	9	1	8	2	10	2	3	1	4	1	4	22	10	#NULL!	5	1	1	1	1	1	1	1	7
Middle	2	1	1	2	1	3	3	3	1	3	3	1	2	2	3	4	2	3	2	3	2	2	3	3	2	2	19	3	15	4	18	3	3	2	2	3	3	#NULL!	#NULL!	#NULL!	7	2	1	1	1	1	1	1	8
Middle	2	1	1	2	1	3	3	3	2	3	2	2	2	2	1	1	1	1	1	1	1	2	1	1	1	1	11	1	12	3	12	3	3	2	4	2	4	21	5	7	7	1	1	1	1	3	1	1	9
Middle	2	1	1	1	1	2	2	1	1	1	1	1	2	3	2	1	2	1	2	1	2	2	2	2	2	1	12	1	12	3	10	2	3	2	4	2	4	23	10	7	7	1	1	1	1	1	1	1	7
Middle	2	1	1	5	1	2	2	2	2	2	2	2	2	2	2	2	2	1	1	1	1	1	1	1	1	1	12	1	11	3	10	2	3	3	3	3	3	22	30	7	0	2	1	1	1	1	1	1	8
Middle	2	1	1	3	1	2	2	1	1	2	1	1	3	4	2	3	3	2	2	1	1	1	2	1	1	1	16	2	11	3	10	2	3	2	4	3	4	#NULL!	#NULL!	#NULL!	7	1	1	1	2	1	2	1	9
Middle	2	1	1	1	1	1	4	4	4	4	3	2	2	4	1	2	1	2	1	2	2	1	1	1	1	3	11	1	18	4	17	3	2	3	3	3	3	23	10	6	7	1	1	1	1	1	2	2	9
Middle	2	1	1	1	1	3	3	2	3	3	2	3	3	2	2	2	2	2	2	2	2	2	1	2	2	1	15	2	17	4	14	3	2	3	3	3	3	22	10	6	7	1	1	1	1	1	1	1	7
Middle	2	1	1	2	1	2	2	1	1	3	2	1	2	2	1	2	2	2	2	2	1	1	1	1	1	1	13	2	10	3	10	2	3	2	4	1	5	22	40	8	6	3	1	1	1	1	1	1	9
Middle	2	1	1	2	1	2	2	1	1	1	2	2	2	2	2	2	2	2	2	2	2	2	2	2	2	2	14	2	13	3	12	3	2	3	3	3	3	23	30	7	7	2	2	1	1	1	1	1	9
Middle	2	1	1	2	1	2	2	2	1	2	1	1	2	2	2	2	2	1	2	1	2	1	1	1	1	1	12	1	9	2	11	2	2	2	2	1	2	22	5	6	7	1	1	2	1	1	1	1	8
Middle	2	1	1	3	1	2	2	2	2	2	2	2	2	2	1	2	1	2	1	1	1	2	1	1	1	1	11	1	11	3	11	2	3	4	3	3	4	22	20	6	6	1	1	1	1	1	1	1	7
Middle	2	1	1	3	1	3	2	2	1	2	2	1	2	4	1	3	2	2	2	2	1	2	2	2	3	2	16	2	15	4	12	3	2	4	2	2	2	22	60	7	7	2	2	1	1	1	1	1	9
Middle	2	1	1	2	1	2	2	2	2	2	2	2	2	2	2	2	2	2	2	2	2	2	2	2	2	2	14	2	14	4	14	3	3	1	4	1	4	22	30	7	1	1	1	1	1	1	2	2	9
Middle	2	1	1	1	1	2	2	1	1	3	3	2	2	3	2	2	2	2	3	1	3	1	1	3	3	2	15	2	15	4	14	3	2	3	2	3	4	22	5	#NULL!	7	1	1	1	1	1	1	1	7
Middle	2	1	1	3	1	1	2	2	2	1	1	2	2	2	2	2	2	2	2	2	1	1	2	2	2	2	12	1	14	4	11	2	3	3	4	3	5	23	30	7	6	2	1	1	1	1	1	1	8
Middle	2	1	1	3	1	1	1	1	1	1	1	1	1	2	2	2	2	2	2	2	2	2	2	2	2	2	11	1	11	3	12	3	4	2	5	1	5	21	10	6	7	1	1	1	1	1	1	1	7
Middle	2	1	1	3	1	2	2	2	2	2	3	2	3	2	1	2	2	2	2	1	1	1	2	2	2	1	16	2	13	3	10	2	2	1	3	3	3	23	10	8	7	1	1	1	2	1	1	1	8
Middle	2	1	1	2	1	2	2	2	1	2	2	1	2	2	2	2	2	2	2	2	3	2	2	2	2	2	14	2	12	3	15	3	2	3	4	3	4	#NULL!	10	#NULL!	7	1	1	1	1	1	1	1	7
Middle	2	1	1	3	1	2	4	2	1	2	1	1	1	2	1	2	2	2	3	2	2	2	1	1	2	4	12	1	13	3	15	3	3	3	5	3	5	23	30	8	7	3	1	1	1	1	1	1	9
Middle	2	1	1	1	1	2	2	1	2	2	2	2	2	2	1	2	1	1	1	2	1	2	1	1	1	2	11	1	12	3	10	2	2	3	4	3	2	23	50	7	7	1	1	2	1	1	1	2	9
Middle	2	1	1	2	1	2	2	2	2	2	2	2	2	2	2	2	2	2	2	2	2	2	2	2	2	2	14	2	14	4	14	3	2	3	3	3	3	23	#NULL!	#NULL!	7	1	1	1	1	2	1	2	9
Middle	2	1	1	1	1	2	2	3	2	3	2	2	2	2	2	1	2	2	2	2	3	3	2	2	2	2	13	2	14	4	18	3	2	4	4	3	3	#NULL!	30	#NULL!	7	3	1	1	1	1	1	1	9
Middle	2	1	1	1	1	2	2	2	2	2	2	2	2	2	2	2	2	2	2	1	1	1	1	2	1	1	13	2	12	3	11	2	4	1	5	1	5	24	180	8	7	1	1	1	1	1	1	3	9
Middle	2	1	1	3	1	1	1	1	1	2	1	1	2	3	1	2	2	2	2	1	1	4	4	1	1	1	14	2	9	2	12	3	2	1	2	2	3	23	10	7	6	1	1	1	1	1	1	1	7
Middle	2	1	1	1	1	2	2	2	2	2	2	2	2	2	2	2	2	1	1	1	1	1	1	1	1	1	12	1	11	3	10	2	5	1	1	1	1	20	20	7	0	1	1	1	1	1	1	1	7
Middle	2	1	1	2	1	2	2	2	1	1	1	1	2	2	1	2	2	2	1	1	1	1	1	1	1	3	11	1	9	2	11	2	2	2	4	3	4	23	#NULL!	#NULL!	7	1	3	1	1	1	1	1	9
Middle	2	1	1	1	1	4	2	1	1	2	2	1	1	2	1	2	1	2	3	1	2	1	1	1	2	1	14	2	10	3	10	2	4	1	4	2	4	24	10	7	6	1	1	2	1	1	1	1	8
Middle	2	1	1	3	1	2	1	2	1	1	1	1	1	3	1	1	1	2	2	1	1	2	3	1	1	1	11	1	9	2	10	2	3	1	5	1	5	23	10	6	7	1	1	1	1	1	1	1	7
Middle	2	1	1	5	1	3	2	4	2	2	3	2	2	4	2	2	3	2	4	2	2	1	2	1	3	2	19	3	16	4	15	3	3	3	4	2	4	23	30	6	7	2	1	1	1	1	1	1	8
Middle	2	1	1	3	1	3	3	2	1	1	1	1	2	3	2	2	2	2	1	2	1	2	3	1	3	1	14	2	14	4	11	2	2	4	3	3	3	22	15	7	6	2	1	1	1	1	1	2	9
Middle	2	1	1	2	1	3	2	2	1	1	3	2	3	3	1	3	3	2	2	2	1	1	4	3	3	2	21	3	16	4	10	2	2	5	1	4	1	#NULL!	30	7	6	2	1	1	1	1	1	1	8
Middle	2	1	1	2	1	2	2	2	2	2	2	2	2	2	2	2	2	2	2	2	2	2	2	2	2	2	14	2	14	4	14	3	3	2	2	1	2	1	1	1	1	1	1	1	1	1	1	1	7
Middle	2	1	1	2	1	2	2	2	1	3	1	2	4	3	2	2	3	2	1	2	2	2	2	1	2	2	15	2	13	3	15	3	2	3	4	3	5	22	15	#NULL!	7	1	2	1	1	1	1	1	8
Middle	2	1	1	2	1	3	2	1	1	4	1	1	3	1	1	1	1	1	1	1	1	1	1	1	1	1	11	1	8	2	10	2	5	1	4	1	5	23	2	9	7	1	1	1	1	1	1	1	7
Middle	2	1	1	1	1	2	3	2	2	2	2	1	3	4	2	2	2	2	2	2	3	2	3	2	2	2	16	2	16	4	15	3	2	4	2	3	3	#NULL!	#NULL!	#NULL!	7	1	1	1	1	1	1	1	7
Middle	2	1	1	4	1	3	2	4	1	1	1	2	1	2	1	1	2	1	1	1	1	1	2	1	1	1	11	1	10	3	10	2	5	2	4	1	5	#NULL!	5	#NULL!	7	2	1	1	1	1	1	1	8
Middle	2	1	1	1	1	1	3	2	1	2	2	1	3	4	1	2	2	2	4	1	1	1	3	1	1	1	17	3	12	3	10	2	3	1	4	1	4	24	10	9	7	1	1	1	1	1	1	1	7
Middle	2	1	1	1	1	3	3	3	1	2	2	1	3	3	2	2	2	2	3	2	1	2	2	1	1	3	17	3	12	3	15	3	2	2	4	2	3	23	30	#NULL!	7	1	1	1	1	1	1	1	7
Middle	2	1	1	3	1	2	2	2	2	2	1	1	2	3	1	2	2	2	3	2	1	1	2	2	2	2	14	2	14	4	11	2	3	2	3	2	4	22	20	6	7	2	1	1	1	1	1	2	9
Middle	2	1	1	3	1	2	2	2	2	2	2	2	2	2	2	2	2	2	2	2	2	2	1	1	2	2	13	2	13	3	14	3	5	1	4	1	5	21	5	7	6	1	1	1	1	1	1	2	8
Middle	2	1	1	3	1	2	2	2	2	2	1	1	1	2	2	2	2	1	1	2	2	1	2	2	2	2	11	1	13	3	12	3	2	2	4	3	2	24	10	7	7	2	1	1	2	1	1	1	9
Middle	2	1	1	1	1	3	1	2	1	2	2	2	2	2	2	2	2	2	2	2	2	1	1	1	1	1	14	2	10	3	12	3	2	1	1	1	3	23	9	6	7	1	1	1	1	1	1	1	7
Middle	2	1	1	1	1	2	2	2	2	2	2	1	1	2	1	2	2	2	2	2	1	1	1	1	1	2	12	1	11	3	11	2	3	2	3	1	4	23	20	6	6	1	1	1	1	1	1	2	8
Middle	2	1	1	2	1	3	3	2	2	2	2	2	2	2	2	2	2	2	2	1	2	2	2	2	2	2	15	2	14	4	14	3	2	3	3	3	3	#NULL!	#NULL!	#NULL!	7	2	1	1	1	1	1	1	8
Middle	2	1	1	3	1	2	3	1	1	2	2	2	2	2	2	2	2	2	2	1	2	1	1	2	2	1	13	2	13	3	11	2	3	1	1	1	4	22	30	#NULL!	6	2	1	1	1	1	1	1	8
Middle	2	1	1	1	1	1	1	1	1	2	1	2	1	3	2	2	1	1	2	1	1	1	1	1	1	1	9	1	10	3	9	2	3	3	5	2	5	23	#NULL!	7.5	7	1	1	1	1	1	1	1	7
Middle	2	1	1	2	1	2	1	1	1	2	1	1	2	2	1	1	1	1	1	1	1	1	1	1	1	1	9	1	8	2	8	2	4	3	1	2	5	23	5	7	7	1	3	1	1	1	1	1	9
Middle	2	1	1	3	1	1	1	1	1	1	1	1	1	2	2	2	2	2	1	1	1	1	1	1	1	1	9	1	8	2	9	2	2	2	3	4	3	24	15	9	7	1	1	1	1	1	1	1	7
Middle	2	1	1	3	1	2	2	2	1	1	1	1	1	1	1	1	1	1	1	1	1	1	1	1	1	1	8	1	8	2	8	2	2	2	4	2	4	#NULL!	#NULL!	#NULL!	7	1	1	1	1	1	2	1	8
Middle	2	1	1	3	1	2	2	1	1	1	1	1	1	2	1	1	1	1	1	1	1	1	2	1	1	1	9	1	9	2	7	1	3	1	4	1	4	22	10	6	7	1	1	1	1	1	1	3	9
Middle	2	1	1	3	1	2	2	1	1	1	1	1	1	2	1	1	1	1	1	1	1	1	1	1	1	1	8	1	9	2	7	1	3	1	4	1	4	12	5	7	7	1	1	1	1	1	1	1	7
Middle	2	1	1	2	1	1	1	1	1	1	1	1	1	2	1	1	1	2	3	1	1	1	2	1	1	1	10	1	8	2	8	2	4	2	4	1	5	24	5	6.3	6	1	1	1	1	1	1	1	7
Middle	2	1	1	3	1	2	2	1	1	2	1	1	2	3	1	2	2	1	1	1	1	1	2	1	1	1	12	1	10	3	8	2	3	2	4	2	3	23	30	7	6	3	1	1	1	1	1	1	9
Middle	2	1	1	3	1	1	2	1	1	1	1	1	1	2	1	1	1	1	1	1	1	1	1	1	1	1	7	1	9	2	7	1	2	1	5	1	4	23	5	6	7	1	1	1	1	1	1	1	7
Middle	2	1	1	3	1	1	2	1	1	1	1	1	1	2	1	1	1	1	1	1	1	2	2	1	1	1	8	1	9	2	8	2	2	4	4	1	4	#NULL!	10	#NULL!	7	1	2	1	1	1	1	1	8
Middle	2	1	1	2	1	1	1	1	1	1	1	1	1	2	1	1	1	1	1	1	1	1	1	1	1	1	7	1	8	2	7	1	3	2	4	3	4	23.4	10	7	7	2	1	1	1	1	1	1	8
Middle	2	1	1	2	1	1	1	1	1	1	1	1	1	2	1	1	1	1	1	1	1	1	1	1	1	1	7	1	8	2	7	1	3	3	4	2	3	23	30	8	7	1	1	1	1	1	1	1	7
Middle	2	1	1	4	1	2	2	1	1	2	1	1	1	2	1	1	1	1	1	1	1	1	1	1	1	1	8	1	9	2	8	2	2	1	4	4	3	23	5	6	7	1	1	1	1	1	1	1	7
Middle	2	1	1	2	1	2	2	1	2	2	1	1	1	1	1	1	1	1	1	1	1	1	2	1	1	1	9	1	9	2	8	2	3	2	3	3	2	23	30	7	7	2	1	1	1	1	1	1	8
Middle	2	1	1	1	1	1	1	1	1	1	1	1	1	1	1	1	1	1	1	1	1	1	1	1	1	1	7	1	7	2	7	1	2	1	1	1	1	1	0	8	6	1	1	1	1	1	1	1	7
Middle	2	1	1	1	1	1	2	1	1	2	2	1	2	3	2	1	1	1	2	1	1	1	2	1	1	1	11	1	10	3	9	2	2	4	2	3	3	1	5	#NULL!	6.5	2	1	1	1	1	1	1	8
Middle	2	1	1	2	1	2	2	1	1	2	1	1	2	2	1	1	1	1	2	1	2	1	1	2	1	1	10	1	10	3	9	2	3	2	2	3	4	#NULL!	20	8	6	3	1	1	1	1	1	1	9
Middle	2	1	1	1	1	1	1	1	1	1	1	1	1	1	1	1	1	1	1	1	1	1	1	1	1	1	7	1	7	2	7	1	2	2	4	1	5	23	30	8	7	1	1	1	1	1	1	1	7
Middle	2	1	1	4	1	1	1	1	1	2	1	1	1	2	1	1	1	1	1	1	1	1	1	1	1	1	7	1	8	2	8	2	3	2	3	3	2	#NULL!	8	#NULL!	7	1	1	2	1	1	1	1	8
Middle	2	1	1	1	1	2	2	1	1	1	1	1	1	2	1	1	1	1	1	1	1	1	1	1	1	1	8	1	9	2	7	1	2	2	2	2	4	22	30	7	7	2	2	1	1	1	1	1	9
Middle	2	1	1	2	1	1	1	1	1	1	1	1	1	1	1	1	1	1	1	1	1	1	1	1	1	1	7	1	7	2	7	1	2	1	1	1	1	22	30	7	7	2	2	1	1	1	1	1	9
Middle	2	1	1	2	1	1	1	1	1	1	1	1	1	1	1	1	1	1	1	1	1	1	1	1	1	1	7	1	7	2	7	1	3	4	3	3	3	22	30	6	7	1	1	1	1	1	1	1	7
Middle	2	1	1	3	1	2	1	1	1	1	1	1	1	1	1	1	1	1	1	1	1	1	1	1	1	1	8	1	7	2	7	1	4	3	4	2	4	22	30	8	7	1	1	1	1	1	1	1	7
Middle	2	1	1	1	1	1	1	1	1	1	1	1	1	1	1	1	1	1	1	1	1	1	1	1	1	1	7	1	7	2	7	1	3	3	3	3	3	#NULL!	20	#NULL!	6	1	1	1	1	1	1	1	7
Middle	2	1	1	2	1	2	2	2	1	1	1	1	1	1	1	1	1	1	1	1	1	1	1	1	1	1	8	1	8	2	8	2	5	1	5	1	5	23	20	7	6	2	2	1	1	1	1	1	9
Middle	2	1	1	1	1	2	2	1	1	2	1	1	2	2	1	2	1	1	2	1	1	1	2	1	1	1	12	1	9	2	8	2	3	4	4	2	4	23	4	8	7	1	1	2	1	1	1	1	8
Middle	2	1	1	4	1	2	1	1	1	1	1	1	2	1	1	1	1	1	1	1	1	1	1	1	1	1	9	1	7	2	7	1	5	1	5	1	5	22	10	8	7	1	1	2	1	1	1	1	8
Middle	2	1	1	3	1	2	3	2	2	2	1	2	2	1	1	3	2	1	2	1	1	1	1	1	1	1	13	2	11	3	9	2	3	2	4	1	5	22	15	7	7	2	1	1	1	1	1	2	9
Middle	2	1	1	3	1	1	2	1	1	2	2	1	1	3	1	2	3	2	1	1	1	1	1	2	2	1	11	1	12	3	9	2	2	4	3	3	2	23	15	8	6	1	1	1	1	1	2	2	9
Middle	2	1	1	4	1	2	2	1	1	2	1	1	2	3	1	1	1	1	1	1	1	2	2	1	1	1	10	1	10	3	9	2	4	1	1	3	1	22	#NULL!	7	7	1	1	1	1	1	1	1	7
Middle	2	1	1	3	1	1	1	1	1	1	1	1	1	1	1	1	1	1	1	1	1	1	1	1	1	1	7	1	7	2	7	1	4	2	4	1	4	0	30	6	6	1	1	1	1	1	1	1	7
Middle	2	1	1	3	1	1	1	1	1	1	1	1	1	1	1	1	1	1	1	1	1	1	1	1	1	1	7	1	7	2	7	1	3	2	5	1	5	21	10	8	7	1	2	1	1	1	1	2	9
Middle	2	1	1	1	1	2	3	1	1	2	1	1	1	3	1	2	1	1	1	1	2	1	1	1	2	1	9	1	12	3	9	2	2	3	2	3	2	24	15	8	7	1	1	1	1	1	1	1	7
Middle	2	1	1	4	1	1	1	1	1	1	1	1	1	1	1	1	1	1	1	1	1	1	1	1	1	1	7	1	7	2	7	1	3	2	4	1	4	#NULL!	20	#NULL!	7	2	1	1	1	1	1	1	8
Middle	2	1	1	2	1	2	2	2	1	2	1	1	1	2	1	1	1	1	1	1	1	1	1	1	1	1	8	1	9	2	9	2	3	1	4	2	4	22	10	6	7	1	2	1	1	1	1	1	8
Middle	2	1	1	4	1	4	1	1	1	1	1	1	1	4	1	1	1	1	1	2	1	1	2	2	2	2	11	1	13	3	8	2	4	1	2	1	5	22	15	7	6	1	2	1	1	1	1	1	8
Middle	2	1	1	1	1	2	3	3	2	1	1	1	1	2	1	1	1	1	1	1	1	1	1	1	1	1	8	1	11	3	9	2	3	2	5	1	4	21	10	7	7	1	1	1	1	1	1	1	7
Middle	2	1	1	3	1	2	1	1	1	2	1	1	1	2	1	1	1	1	1	1	1	1	1	1	1	1	8	1	8	2	8	2	3	2	4	1	4	22	10	6	7	1	1	1	1	1	1	1	7
Middle	2	1	1	1	1	1	1	1	1	1	1	1	1	1	1	1	1	1	1	1	1	1	1	1	1	1	7	1	7	2	7	1	4	3	4	2	4	21	10	7	7	1	1	1	1	1	1	1	7
Middle	2	1	1	1	1	2	2	1	1	1	1	1	2	2	1	1	1	1	1	1	1	1	1	1	1	1	9	1	9	2	7	1	4	2	4	2	5	23	15	#NULL!	7	1	2	1	1	2	1	1	9
Middle	2	1	1	4	1	2	1	1	1	1	1	1	1	1	1	1	2	1	1	1	1	1	1	1	1	1	9	1	7	2	7	1	3	2	4	1	4	23	#NULL!	#NULL!	6	2	1	1	1	1	1	1	8
Middle	2	1	1	2	1	1	1	1	1	1	1	1	1	1	1	1	1	1	1	1	1	1	1	1	1	1	7	1	7	2	7	1	3	2	4	3	3	0	#NULL!	8	7	2	1	1	1	1	1	1	8
Middle	2	1	1	3	1	1	2	1	1	1	1	2	2	2	1	2	2	2	2	1	2	1	1	2	1	1	11	1	11	3	9	2	3	2	4	2	4	#NULL!	#NULL!	#NULL!	7	1	1	1	1	1	1	1	7
Middle	2	1	1	2	1	1	1	1	1	1	1	1	1	1	1	1	1	1	1	1	1	1	1	1	1	1	7	1	7	2	7	1	4	1	1	1	1	21	15	6	7	1	1	1	1	1	1	1	7
Middle	2	1	1	3	1	2	1	1	1	1	2	1	2	2	2	1	1	1	1	1	1	1	1	1	1	1	10	1	8	2	8	2	4	1	4	2	4	23	5	7	6	1	1	1	1	1	1	1	7
Middle	2	1	1	4	1	1	1	1	1	1	1	1	1	2	1	1	1	1	1	1	1	1	1	1	1	1	7	1	8	2	7	1	4	1	5	1	1	22	30	8	7	2	1	1	1	1	1	1	8
Middle	2	1	1	2	1	1	1	1	1	1	1	1	1	1	1	1	2	1	1	1	1	1	1	1	1	1	8	1	7	2	7	1	3	1	4	1	4	22	8	6	7	1	1	1	1	1	1	1	7
Middle	2	1	1	3	1	2	1	1	1	1	1	1	2	3	2	2	2	1	1	1	1	1	1	2	3	2	11	1	12	3	9	2	3	1	4	1	4	23	30	6	7	1	1	1	1	1	1	1	7
Middle	2	1	1	4	1	1	2	1	1	1	1	1	2	1	1	2	1	1	1	1	1	1	2	2	1	1	10	1	9	2	7	1	2	1	4	1	3	1	30	10	7	3	1	1	1	1	1	1	9
Middle	2	1	1	3	1	1	1	1	1	1	1	1	1	1	1	1	1	1	1	1	1	1	1	1	1	1	7	1	7	2	7	1	5	2	5	1	5	23	5	6	6	1	1	1	1	1	1	1	7
Middle	2	1	1	2	1	2	1	1	2	2	1	1	1	2	1	1	1	1	1	1	1	1	1	1	1	1	8	1	9	2	8	2	3	2	5	1	4	23	15	7	7	1	1	1	1	1	1	1	7
Middle	2	1	1	2	1	1	1	1	1	1	1	1	1	1	1	1	1	1	1	1	1	1	1	1	1	1	7	1	7	2	7	1	2	1	4	1	4	22	30	7	6	1	1	1	1	1	1	1	7
Middle	2	1	1	2	1	1	1	1	1	1	1	1	1	1	1	1	1	1	1	1	1	1	1	1	1	1	7	1	7	2	7	1	2	2	4	3	4	22	38	7	7	1	1	1	1	1	1	1	7
Middle	2	1	1	3	1	1	1	1	1	1	1	1	1	1	1	1	1	1	1	1	1	1	1	1	1	1	7	1	7	2	7	1	5	1	4	1	5	22	30	7	7	1	1	1	1	1	2	2	9
Middle	2	1	1	1	1	1	1	1	1	1	1	1	1	1	1	1	1	1	1	1	1	1	1	1	1	1	7	1	7	2	7	1	3	3	4	3	4	21	10	7	7	1	1	2	1	1	1	1	8
Middle	2	1	1	2	1	2	2	2	1	2	1	1	1	2	1	1	1	1	1	1	1	1	1	1	1	1	8	1	9	2	9	2	4	2	4	2	4	23	5	7	6	1	2	1	1	1	1	1	8
Middle	2	1	1	4	1	1	2	1	1	1	2	2	2	2	1	2	1	1	2	1	2	2	1	1	1	1	11	1	10	3	9	2	5	1	4	1	5	23	5	7	7	1	1	1	1	1	1	1	7
Middle	2	1	1	4	1	1	1	1	1	1	1	1	1	2	1	2	2	1	2	1	1	1	1	1	1	1	10	1	8	2	7	1	5	1	3	1	5	23	2	6.5	7	1	1	1	1	1	1	1	7
Middle	2	1	1	3	1	3	2	1	1	1	1	1	1	1	1	1	1	1	1	1	1	1	1	1	1	1	9	1	8	2	7	1	4	1	3	3	3	12	5	8	1	1	1	1	1	1	1	1	7
Middle	2	1	1	2	1	2	1	1	1	1	1	1	1	1	1	1	1	1	1	1	1	1	1	1	1	1	8	1	7	2	7	1	2	2	4	1	4	10.3	10	7	7	1	1	1	1	1	1	1	7
Middle	2	1	1	1	1	2	2	2	2	1	1	1	1	1	1	1	1	1	1	1	1	1	1	1	1	1	8	1	9	2	8	2	2	2	3	3	4	23	8	8	7	1	1	1	1	1	1	1	7
Middle	2	1	1	2	1	1	1	1	1	1	1	1	1	1	1	1	1	1	1	1	1	1	1	1	1	1	7	1	7	2	7	1	5	1	5	1	5	22	8	9	7	1	1	1	1	1	1	1	7
Middle	2	1	1	2	1	1	1	1	1	1	1	1	1	1	1	1	1	1	1	1	1	1	1	1	1	1	7	1	7	2	7	1	4	1	5	1	5	23	20	8	7	1	2	1	1	1	1	1	8
Middle	2	1	1	2	1	2	2	1	1	2	1	1	2	2	1	2	1	1	1	1	1	1	1	1	1	1	10	1	9	2	8	2	2	2	4	3	4	22	10	6	6.5	1	2	1	1	1	1	1	8
Middle	2	1	1	4	1	2	2	1	1	1	1	1	1	2	1	1	2	1	1	1	1	2	2	2	1	2	10	1	10	3	9	2	3	4	4	2	4	23	5	6	7	1	1	2	1	1	1	1	8
Middle	2	1	1	1	1	2	2	1	1	1	1	1	2	2	1	1	1	1	2	1	2	2	2	2	1	1	11	1	10	3	9	2	2	2	3	2	3	23	5	7	7	1	2	1	1	1	1	1	8
Middle	2	1	1	2	1	1	2	2	1	1	1	1	1	3	2	3	1	1	1	1	1	1	1	1	1	1	9	1	10	3	9	2	2	2	3	1	4	21	15	7	7	1	2	2	1	1	1	1	9
Middle	2	1	1	5	1	1	1	1	1	1	1	1	1	1	1	1	1	1	1	1	1	1	1	1	1	1	7	1	7	2	7	1	5	1	5	1	5	#NULL!	#NULL!	#NULL!	7	1	1	1	1	1	1	1	7
Middle	2	1	1	4	1	1	1	1	1	1	1	1	1	1	1	1	1	1	1	1	1	2	1	1	1	1	7	1	7	2	8	2	4	1	4	1	4	23	15	#NULL!	7	1	1	1	1	1	1	1	7
Middle	2	1	1	3	1	1	1	1	1	1	1	1	1	1	1	1	1	1	1	1	1	1	1	1	1	1	7	1	7	2	7	1	3	3	3	2	3	22	25	8	7	2	1	1	1	1	1	1	8
Middle	2	1	1	3	1	2	2	1	1	1	1	1	2	3	1	2	2	2	2	2	1	1	2	1	1	2	13	2	11	3	9	2	3	2	4	2	5	23	30	6	7	1	1	1	1	1	1	1	7
Middle	2	1	1	3	1	2	2	1	2	1	1	1	2	2	1	2	2	1	1	1	1	1	1	1	1	1	11	1	10	3	7	1	2	3	3	3	3	23	10	#NULL!	7	1	1	2	1	1	1	1	8
Middle	2	1	1	2	1	2	3	1	1	1	1	1	1	2	1	1	1	1	2	1	1	1	1	2	1	2	9	1	11	3	8	2	3	2	4	1	4	22	10	6	6	1	1	1	1	1	2	2	9
Middle	2	1	1	3	1	1	1	1	1	1	1	1	1	1	1	1	1	1	1	1	1	1	1	1	1	1	7	1	7	2	7	1	3	1	5	1	5	22	480	7	7	1	1	1	1	1	1	1	7
Middle	2	1	1	5	1	1	2	1	1	1	1	1	2	1	1	1	2	1	1	1	1	1	1	1	2	2	9	1	9	2	8	2	4	1	3	2	4	23	15	5	5	1	2	1	1	1	1	1	8
Middle	2	1	1	2	1	2	1	1	1	1	1	1	1	2	1	1	1	1	1	1	1	1	1	1	1	1	8	1	8	2	7	1	4	1	5	1	4	23	5	6.4	7	1	2	1	1	1	1	1	8
Middle	2	1	1	3	1	3	1	1	2	1	2	1	1	2	1	1	1	1	1	1	1	1	1	1	1	1	10	1	9	2	7	1	3	2	4	2	4	23	15	7	7	2	1	1	1	1	1	1	8
Middle	2	1	1	1	1	1	1	1	1	1	1	1	1	1	1	1	1	1	1	1	1	1	1	1	1	1	7	1	7	2	7	1	4	1	1	1	1	23	300	8	7	1	1	1	1	1	1	1	7
Middle	2	1	1	4	1	2	3	1	1	1	1	1	2	2	1	1	1	1	1	1	1	1	1	1	2	1	9	1	11	3	7	1	3	3	4	2	4	23	5	5	7	1	2	1	1	1	1	1	8
Middle	2	1	1	3	1	2	1	1	1	1	1	1	1	1	1	1	1	1	1	1	1	1	1	1	1	1	8	1	7	2	7	1	3	3	4	3	4	22	5	#NULL!	7	2	2	1	1	1	1	1	9
Middle	2	1	1	1	1	1	3	1	1	1	1	1	2	2	1	1	1	1	1	1	1	1	2	1	1	1	9	1	10	3	7	1	5	4	4	1	4	#NULL!	20	#NULL!	7	3	1	1	1	1	1	1	9
Middle	2	1	1	2	1	2	2	3	1	1	1	1	2	2	1	1	1	1	1	1	1	1	1	1	1	1	9	1	9	2	9	2	4	2	5	1	5	#NULL!	15	#NULL!	7	1	1	1	1	1	1	1	7
Middle	2	1	1	3	1	1	1	1	1	1	1	1	1	1	1	1	1	1	1	1	1	1	1	1	1	1	7	1	7	2	7	1	2	2	4	2	4	23	5	6	7	1	1	1	1	1	1	1	7
Middle	2	1	1	2	1	1	1	1	1	1	1	1	1	2	1	1	2	1	1	1	1	2	1	1	1	1	8	1	8	2	8	2	4	1	4	1	4	22	#NULL!	7	7	2	1	1	1	1	1	2	9
Middle	2	1	1	4	1	2	2	1	1	1	1	1	1	4	1	2	2	2	2	2	1	1	1	2	1	1	11	1	13	3	8	2	3	3	5	1	4	22	30	#NULL!	7	2	2	1	1	1	1	1	9
Middle	2	1	1	1	1	2	1	2	1	1	1	2	2	2	1	1	1	1	1	1	1	1	1	1	1	1	9	1	9	2	8	2	3	1	4	1	4	22	20	7	7	1	1	2	1	1	1	1	8
Middle	2	1	1	3	1	3	3	1	1	1	1	1	1	2	1	1	1	1	2	1	1	1	3	2	2	1	12	1	12	3	7	1	3	2	4	3	3	23	#NULL!	#NULL!	7	1	1	2	1	1	1	1	8
Middle	2	1	1	2	1	1	2	1	1	1	1	1	1	2	1	1	1	1	2	1	1	1	2	2	2	1	9	1	11	3	7	1	4	2	5	1	4	22	1	6	7	1	2	1	1	1	1	1	8
Middle	2	1	1	2	1	1	1	1	1	1	1	1	1	1	1	1	1	1	1	1	1	1	1	1	1	1	7	1	7	2	7	1	2	3	5	1	4	23	30	6	7	1	1	1	1	1	1	1	7
Middle	2	1	1	3	1	1	1	1	1	1	1	1	1	2	1	1	1	1	2	1	1	1	1	1	1	1	8	1	8	2	7	1	4	3	3	1	5	23	10	6	7	1	1	3	1	1	1	1	9
Middle	2	1	1	2	1	1	1	1	1	1	1	1	1	3	1	1	1	1	3	1	1	2	1	1	1	1	9	1	9	2	8	2	2	2	3	1	4	24	2	6.3	6	1	3	1	1	1	1	1	9
Middle	2	1	1	3	1	2	2	1	1	1	1	2	1	2	1	1	1	1	2	1	1	1	2	2	1	1	10	1	11	3	7	1	3	3	3	2	3	23	20	#NULL!	7	2	1	1	1	1	1	1	8
Middle	2	1	1	3	1	1	1	1	1	2	1	1	2	2	1	1	1	1	1	1	1	1	1	1	1	1	8	1	8	2	8	2	5	1	3	1	5	22	60	8	7	2	1	1	1	1	1	1	8
Middle	2	1	1	3	1	1	1	1	2	1	1	1	1	2	1	1	1	1	2	1	1	1	1	1	1	1	8	1	9	2	7	1	3	1	5	1	5	23	30	8	7	2	1	2	1	1	1	1	9
Middle	2	1	1	3	1	2	1	1	1	1	1	1	1	1	1	1	1	1	1	1	1	1	1	1	1	1	8	1	7	2	7	1	4	2	5	1	5	22	#NULL!	#NULL!	7	1	1	2	1	1	1	1	8
Middle	1	2	1	3	1	2	2	2	2	2	2	2	2	2	2	2	2	2	2	2	2	2	2	2	2	2	14	2	14	4	14	3	2	3	3	3	3	22	30	6	7	1	2	1	1	1	1	1	8
Middle	1	2	1	2	1	3	2	1	2	2	2	2	2	2	3	3	2	2	2	2	2	2	1	2	2	2	15	2	14	4	14	3	3	2	4	4	4	23	5	7	7	1	1	1	1	1	1	2	8
Middle	1	2	1	3	1	2	2	2	2	2	2	2	2	2	2	2	2	2	2	2	2	2	2	2	2	2	14	2	14	4	14	3	2	4	4	4	4	11	30	7	0	1	2	2	1	1	1	1	9
Middle	1	2	1	2	1	3	2	3	3	4	3	3	3	2	2	3	2	2	2	2	1	2	2	2	3	2	18	3	17	4	16	3	5	2	4	2	5	22	#NULL!	6	1	1	1	1	1	1	1	1	7
Middle	1	2	1	2	1	2	2	2	1	2	1	1	1	2	1	1	2	2	1	1	1	1	1	1	1	1	9	1	9	2	10	2	3	2	3	3	2	22	5	6	7	1	1	1	1	1	1	1	7
Middle	1	2	1	2	1	2	2	2	2	2	2	2	2	2	2	2	2	2	2	2	2	2	2	2	2	2	14	2	14	4	14	3	2	3	3	3	3	23	400	8	7	1	1	1	1	1	1	1	7
Middle	1	2	1	1	1	1	1	2	2	3	2	1	3	2	3	2	3	1	2	1	1	2	1	2	1	1	14	2	10	3	13	3	3	4	2	3	4	23	10	7	7	2	1	1	1	1	1	1	8
Middle	1	2	1	2	1	1	1	1	1	1	1	1	1	2	2	2	2	3	3	3	3	3	3	3	3	3	13	2	14	4	16	3	1	3	3	3	3	24	0	7	7	1	1	1	1	1	1	1	7
Middle	1	2	1	1	1	2	3	2	3	3	3	3	3	3	2	2	3	2	3	2	3	3	3	3	2	2	19	3	19	4	17	3	3	4	3	4	3	23	30	7	6	2	1	1	1	2	1	1	9
Middle	1	2	1	1	1	2	2	2	2	1	1	2	2	2	2	2	2	2	2	1	3	3	2	2	2	1	13	2	13	3	14	3	4	1	2	3	4	22	5	6.3	7	2	1	2	1	1	1	1	9
Middle	1	2	1	2	1	2	2	2	1	2	2	1	1	2	2	2	2	2	2	1	2	2	2	2	1	1	13	2	10	3	13	3	2	3	3	3	3	22	20	7	7	2	1	1	1	1	1	1	8
Middle	1	2	1	3	1	2	3	3	1	2	2	2	2	2	1	2	2	2	2	1	2	2	1	2	1	2	13	2	12	3	14	3	2	2	3	2	3	23	30	#NULL!	7	3	1	1	1	1	1	1	9
Middle	1	2	1	1	1	4	2	2	2	3	2	2	2	2	1	1	2	2	3	1	4	1	2	2	1	1	16	2	12	3	14	3	2	2	3	3	1	24	#NULL!	8	6	1	1	3	1	1	1	1	9
Middle	1	2	1	2	1	3	3	3	1	2	2	2	2	2	2	2	2	2	2	1	2	3	2	3	2	2	15	2	14	4	16	3	2	2	3	3	3	22	30	7	7	3	1	1	1	1	1	1	9
Middle	1	2	1	3	1	3	3	3	3	3	3	3	3	1	1	1	1	1	1	1	1	1	1	1	1	1	13	2	13	3	11	2	3	1	4	1	4	24	5	7	7	1	1	1	1	2	1	1	8
Middle	1	2	1	2	1	3	3	3	3	3	3	3	3	4	2	3	3	3	3	3	3	2	3	3	2	3	21	3	21	5	19	4	3	1	5	1	5	24	10	7	7	1	1	1	1	1	1	1	7
Middle	1	2	1	1	1	4	4	1	1	2	3	1	4	4	2	4	1	4	4	2	2	1	1	1	1	1	21	3	14	4	13	3	5	3	3	1	5	#NULL!	#NULL!	#NULL!	7	1	1	2	1	2	1	1	9
Middle	1	2	1	3	1	1	2	2	2	3	2	2	2	2	4	1	1	1	2	1	4	4	2	2	1	2	11	1	12	3	20	4	2	4	2	3	3	23	5	7	7	1	1	1	1	1	1	1	7
Middle	1	2	1	2	1	3	3	2	1	3	2	2	3	3	3	3	1	3	2	1	2	2	2	1	1	1	16	2	12	3	16	3	3	2	4	2	3	23	10	7	7	1	1	1	1	1	1	1	7
Middle	1	2	1	3	1	2	2	2	2	2	2	2	2	2	2	2	2	1	1	1	1	1	1	1	1	1	12	1	11	3	10	2	5	2	2	1	5	23	8	7	7	3	1	1	1	1	1	1	9
Middle	1	2	1	3	1	2	2	2	2	2	2	2	2	2	2	2	2	2	2	2	2	1	2	3	3	2	14	2	16	4	13	3	4	3	2	2	2	23	5	7	7	1	1	1	1	1	1	1	7
Middle	1	2	1	2	1	1	1	2	2	2	2	1	1	2	2	2	2	2	2	1	1	2	2	1	1	1	12	1	9	2	12	3	1	2	4	1	4	22	30	6	7	1	1	1	1	1	1	1	7
Middle	1	2	1	1	1	2	2	2	2	2	2	2	2	2	2	2	2	2	2	2	2	1	2	2	2	2	14	2	14	4	13	3	3	3	3	3	3	22	60	#NULL!	7	1	2	1	1	2	1	1	9
Middle	1	2	1	1	1	3	3	3	3	3	3	1	3	3	3	3	3	3	3	3	3	2	1	1	1	1	19	3	15	4	18	3	5	2	5	1	5	21	20	6	6	1	1	1	1	1	1	1	7
Middle	1	2	1	2	1	3	3	3	3	2	3	3	2	3	3	2	3	3	3	2	3	1	1	3	3	3	17	3	20	5	18	3	3	2	2	2	2	24	5	6	6	2	1	1	1	1	1	1	8
Middle	1	2	1	1	1	2	2	1	1	2	1	1	1	2	1	1	1	1	1	1	1	1	2	1	1	1	9	1	9	2	8	2	3	1	4	1	4	23	5	6	7	1	1	1	1	1	2	2	9
Middle	1	2	1	3	1	1	1	2	1	1	1	1	1	1	1	1	1	1	1	1	1	1	1	1	1	1	7	1	7	2	8	2	5	1	5	1	5	22	10	7	7	1	1	1	1	1	1	1	7
Middle	1	2	1	1	1	1	1	1	1	1	1	1	1	1	1	1	1	1	1	1	1	1	1	1	1	1	7	1	7	2	7	1	4	2	2	2	5	#NULL!	10	#NULL!	7	1	1	1	1	1	1	1	7
Middle	1	2	1	3	1	2	2	2	1	1	2	2	2	2	1	1	2	2	2	1	1	1	2	1	2	1	13	2	11	3	9	2	2	1	5	1	5	#NULL!	30	6	7	2	1	1	1	1	1	1	8
Middle	1	2	1	2	1	1	1	1	1	1	1	1	1	1	1	1	1	1	1	1	1	1	1	1	1	1	7	1	7	2	7	1	2	3	4	3	3	23	#NULL!	7.3	6	1	1	1	1	1	1	1	7
Middle	1	2	1	1	1	1	1	1	1	1	1	1	1	1	1	1	1	1	1	1	1	1	1	1	1	1	7	1	7	2	7	1	3	1	5	1	5	21	30	#NULL!	6	1	1	1	1	1	1	1	7
Middle	1	2	1	4	1	1	3	1	1	1	1	1	1	1	1	1	1	1	1	1	1	1	1	1	1	1	7	1	9	2	7	1	5	1	5	1	5	1	1	7	7	1	1	1	1	1	1	1	7
Middle	1	2	1	3	1	1	1	1	1	1	1	3	1	3	1	1	1	1	1	1	1	1	1	1	1	1	7	1	11	3	7	1	2	3	3	3	3	23	15	7	7	1	1	1	1	1	1	1	7
Middle	1	2	1	3	1	1	2	1	1	1	1	1	1	1	1	1	1	1	1	1	1	1	1	1	1	1	7	1	8	2	7	1	5	3	3	3	4	23	5	7	7	1	1	1	1	1	1	1	7
Middle	1	2	1	1	1	2	3	1	1	1	1	3	2	2	1	1	1	1	1	1	2	1	1	1	1	1	9	1	12	3	8	2	2	1	4	1	4	24	15	8	7	1	1	1	1	1	1	1	7
Middle	1	2	1	3	1	1	1	1	1	1	1	1	1	1	1	1	1	1	1	1	1	1	1	1	1	1	7	1	7	2	7	1	3	1	4	1	4	22	#NULL!	7	7	1	1	1	1	1	1	1	7
Middle	1	2	1	2	1	1	1	1	1	1	1	1	1	1	1	1	1	1	1	1	1	1	1	1	1	1	7	1	7	2	7	1	3	1	1	1	1	21	20	8	7	2	1	1	1	1	1	1	8
Middle	2	2	1	2	1	3	3	3	3	3	3	3	3	3	3	3	3	3	3	3	3	2	2	2	2	2	20	3	19	4	19	4	2	3	3	3	3	#NULL!	15	#NULL!	7	1	1	1	1	1	1	1	7
Middle	2	2	1	3	1	2	2	2	2	2	1	1	2	1	1	2	2	2	2	1	2	1	1	1	1	2	12	1	9	2	12	3	3	2	4	1	4	21	10	7	7	1	1	2	1	1	1	1	8
Middle	2	2	1	2	1	2	1	1	1	3	2	1	2	3	1	1	2	1	1	1	2	1	1	1	1	1	11	1	9	2	10	2	2	2	3	1	4	24	#NULL!	#NULL!	6	1	1	1	1	1	1	1	7
Middle	2	2	1	3	1	4	4	4	4	4	4	4	4	4	4	4	4	3	3	2	2	1	1	3	4	2	24	3	25	5	20	4	3	2	5	5	5	1	1	7	6	1	1	1	1	1	1	1	7
Middle	2	2	1	2	1	3	3	2	3	2	2	2	2	3	2	2	2	2	2	2	2	2	2	2	2	2	15	2	17	4	14	3	2	2	3	2	2	23	30	8	7	1	2	1	1	1	1	2	9
Middle	2	2	1	4	1	2	1	1	1	2	1	1	2	3	2	2	2	2	3	2	2	4	4	2	1	2	16	2	11	3	15	3	2	3	5	3	3	#NULL!	#NULL!	#NULL!	7	2	1	1	1	1	1	1	8
Middle	2	2	1	4	1	2	2	2	2	2	2	2	2	2	2	2	2	2	2	2	2	2	2	2	2	2	14	2	14	4	14	3	3	2	3	2	2	23	20	#NULL!	7	1	1	1	1	1	1	1	7
Middle	2	2	1	3	1	2	2	2	2	2	2	2	2	2	2	2	2	2	2	2	2	2	2	2	2	2	14	2	14	4	14	3	3	2	4	2	4	23	40	8	7	1	1	1	1	1	1	1	7
Middle	2	2	1	4	1	1	2	2	2	1	1	1	2	1	1	1	2	2	2	2	1	3	2	1	1	2	11	1	10	3	12	3	2	4	3	2	4	23	15	6	7	1	2	1	1	1	1	2	9
Middle	2	2	1	2	1	1	1	2	2	2	2	1	2	2	1	2	2	1	1	2	2	1	1	1	1	1	11	1	10	3	10	2	3	2	4	3	4	1	#NULL!	9	7	1	1	1	1	1	1	1	7
Middle	2	2	1	3	1	2	2	1	1	2	1	1	2	2	1	2	2	1	2	2	2	1	1	2	2	2	12	1	12	3	10	2	2	1	2	1	2	24	#NULL!	7	7	1	1	2	1	1	1	1	8
Middle	2	2	1	2	1	2	2	1	1	2	1	1	1	1	2	1	1	2	1	1	1	1	1	1	1	1	8	1	8	2	10	2	3	1	3	1	5	#NULL!	10	#NULL!	7	1	1	1	1	1	1	1	7
Middle	2	2	1	2	1	1	1	1	1	2	1	1	2	4	4	4	4	3	3	2	2	1	2	1	3	2	17	3	13	3	15	3	2	3	3	2	3	23	#NULL!	7	7	2	1	1	1	1	1	2	9
Middle	2	2	1	2	1	2	2	2	2	2	2	2	2	2	2	2	2	2	2	2	2	2	2	2	2	2	14	2	14	4	14	3	2	3	3	3	3	23	10	7	6	1	1	1	1	1	1	1	7
Middle	2	2	1	2	1	2	1	1	1	2	2	1	2	3	2	2	2	2	2	2	2	2	3	1	2	2	15	2	11	3	13	3	3	1	5	1	5	24	120	8	7	2	1	1	1	1	1	1	8
Middle	2	2	1	3	1	2	2	2	2	2	1	1	1	1	1	1	1	1	1	1	1	1	1	1	1	2	8	1	9	2	10	2	3	1	3	2	4	#NULL!	20	#NULL!	7	1	1	1	1	1	1	1	7
Middle	2	2	1	3	1	2	2	2	2	2	2	2	2	2	2	2	2	2	2	2	2	2	2	2	2	2	14	2	14	4	14	3	3	2	3	1	4	23	10	9	7	1	1	1	1	1	1	1	7
Middle	2	2	1	1	1	4	2	2	2	3	4	2	4	3	3	3	3	2	1	2	3	1	1	1	1	1	20	3	13	3	15	3	2	3	3	2	3	#NULL!	10	8	6	1	1	1	1	3	1	1	9
Middle	2	2	1	1	1	1	1	2	1	2	2	1	2	4	2	2	2	2	2	1	2	1	2	2	2	2	13	2	12	3	13	3	2	3	3	3	3	24	6	11	7	1	1	1	1	1	1	1	7
Middle	2	2	1	3	1	1	1	1	1	2	2	2	2	3	3	3	3	2	2	2	2	2	2	2	2	2	15	2	13	3	14	3	2	3	3	3	3	21	#NULL!	6	7	1	1	1	1	1	1	1	7
Middle	2	2	1	2	1	3	2	3	2	3	2	1	2	3	2	2	2	2	2	1	2	2	2	2	2	2	15	2	13	3	16	3	2	2	4	2	4	23	15	7	6	1	2	1	1	1	1	1	8
Middle	2	2	1	2	1	2	2	1	1	1	1	1	1	2	2	2	2	1	1	1	1	2	2	2	2	2	11	1	11	3	10	2	2	3	3	3	3	24	10	7	7	1	1	1	1	1	1	1	7
Middle	2	2	1	2	1	3	2	2	1	2	2	1	2	3	1	2	2	2	2	1	1	2	1	2	1	2	14	2	11	3	12	3	3	2	4	2	3	23	30	7	7	2	1	2	1	1	1	1	9
Middle	2	2	1	3	1	2	2	2	2	2	1	1	2	2	2	2	2	1	2	1	1	2	2	1	1	1	13	2	10	3	11	2	2	2	4	2	4	23	2	8	7	2	1	1	1	1	1	1	8
Middle	2	2	1	2	1	2	2	2	2	2	2	2	2	2	2	2	2	2	2	2	2	1	2	2	2	2	14	2	14	4	13	3	3	2	4	2	4	23	5	7	7	1	2	1	1	1	1	1	8
Middle	2	2	1	3	1	2	4	4	1	1	1	1	1	1	1	1	1	1	1	1	1	1	1	1	1	1	8	1	10	3	10	2	4	1	3	1	5	22	#NULL!	#NULL!	7	1	1	1	1	1	1	1	7
Middle	2	2	1	2	1	3	2	1	1	3	3	1	3	3	2	2	2	2	2	2	1	2	2	2	2	2	17	3	13	3	13	3	2	3	3	2	2	24	#NULL!	7	7	2	1	1	1	1	1	1	8
Middle	2	2	1	1	1	3	2	2	1	2	1	1	1	2	1	1	1	1	3	1	2	1	1	1	1	1	11	1	9	2	10	2	4	1	3	1	5	22	30	6	6	1	1	1	1	1	1	2	8
Middle	2	2	1	4	1	2	2	2	2	2	2	2	2	2	2	2	2	2	2	2	2	2	2	2	2	2	14	2	14	4	14	3	4	4	4	4	4	22	10	7	7	1	1	3	1	1	1	1	9
Middle	2	2	1	2	1	2	2	2	2	3	3	3	3	2	2	2	2	2	2	2	2	2	2	2	2	2	16	2	15	4	15	3	2	3	4	3	4	22	#NULL!	7	7	1	1	2	1	1	1	1	8
Middle	2	2	1	2	1	1	2	2	1	2	1	1	1	2	1	1	1	1	1	1	2	2	1	1	1	1	7	1	9	2	11	2	4	1	3	1	5	23	10	6	6	1	2	1	1	1	1	2	9
Middle	2	2	1	3	1	1	2	2	2	1	1	2	2	3	1	2	3	2	2	2	2	1	2	2	1	2	13	2	14	4	11	2	2	3	3	3	4	23	45	7	7	1	2	1	1	1	1	1	8
Middle	2	2	1	2	1	2	2	2	2	2	2	1	2	3	2	2	2	2	1	1	1	1	1	1	2	2	12	1	12	3	12	3	3	4	4	3	5	22	20	#NULL!	7	1	1	1	1	2	2	1	9
Middle	2	2	1	2	1	3	3	2	2	2	1	1	2	3	2	2	2	2	2	2	2	3	2	1	1	2	14	2	13	3	15	3	3	1	4	2	4	23	#NULL!	7	6	2	1	1	1	1	1	2	9
Middle	2	2	1	3	1	1	2	4	2	2	2	1	1	2	1	1	1	1	1	1	1	1	1	1	1	1	8	1	10	3	11	2	3	4	5	2	5	#NULL!	30	8	7	1	1	1	1	1	2	1	8
Middle	2	2	1	1	1	2	2	2	2	2	2	2	2	2	2	2	2	2	2	2	2	2	2	2	2	2	14	2	14	4	14	3	2	3	3	3	3	11	60	9	7	1	1	1	1	1	1	1	7
Middle	2	2	1	3	1	1	1	1	1	3	1	1	1	2	1	2	2	1	2	1	1	2	1	1	1	2	10	1	8	2	11	2	4	1	4	3	4	#NULL!	10	#NULL!	7	1	1	1	1	1	1	1	7
Middle	2	2	1	1	1	2	2	2	2	2	2	2	2	2	2	2	2	2	2	2	2	2	2	2	2	2	14	2	14	4	14	3	3	3	3	3	3	23	30	7	7	3	1	1	1	1	1	1	9
Middle	2	2	1	2	1	2	3	2	2	1	2	2	2	4	2	2	2	2	1	1	1	1	1	2	2	2	12	1	16	4	11	2	2	4	3	2	3	23	#NULL!	#NULL!	6	2	2	1	1	1	1	1	9
Middle	2	2	1	2	1	2	2	2	2	2	1	2	1	2	1	1	1	2	1	1	1	1	1	1	1	1	8	1	11	3	10	2	3	2	4	2	3	23	5	7	7	1	1	1	1	1	1	1	7
Middle	2	2	1	1	1	2	2	2	2	2	2	2	2	2	2	2	2	2	2	2	2	2	2	2	2	2	14	2	14	4	14	3	3	3	3	3	3	24	20	7	7	1	1	1	1	1	1	1	7
Middle	2	2	1	2	1	2	3	3	2	2	1	2	2	2	1	2	2	3	2	2	2	1	2	2	2	2	13	2	15	4	14	3	2	1	4	1	4	23	10	#NULL!	6	2	1	2	1	1	1	1	9
Middle	2	2	1	2	1	2	2	2	1	3	3	1	2	3	3	3	3	3	2	2	2	3	2	1	2	4	17	3	12	3	20	4	2	3	4	4	2	#NULL!	30	#NULL!	6	1	3	1	1	1	1	1	9
Middle	2	2	1	3	1	1	2	2	1	2	2	1	1	1	2	2	1	1	2	1	2	1	3	1	2	1	12	1	9	2	11	2	4	2	3	2	4	22	30	7	7	1	1	1	2	1	1	1	8
Middle	2	2	1	2	1	1	2	1	1	2	2	2	1	2	1	1	2	1	2	1	2	1	2	2	2	2	11	1	12	3	10	2	3	3	3	3	3	23	1	7	7	1	1	1	1	1	2	1	8
Middle	2	2	1	1	1	2	2	2	2	2	2	2	2	2	2	2	2	2	2	2	2	2	2	2	2	2	14	2	14	4	14	3	3	4	4	4	4	23	10	8	7	1	1	1	1	1	1	1	7
Middle	2	2	1	2	1	2	3	3	3	2	1	1	1	1	1	1	1	1	1	1	1	1	1	1	1	1	8	1	11	3	10	2	4	5	5	5	5	21	10	7	7	1	1	1	1	1	1	1	7
Middle	2	2	1	2	1	2	2	2	1	2	2	2	2	2	1	1	2	2	2	2	2	2	2	2	2	2	13	2	13	3	13	3	2	4	3	4	3	23	#NULL!	7	7	1	1	1	1	1	1	1	7
Middle	2	2	1	2	1	2	2	2	2	2	2	2	2	2	2	2	2	2	2	2	2	3	2	2	2	2	14	2	14	4	15	3	4	2	4	2	4	23	15	7	6	1	1	2	1	1	1	1	8
Middle	2	2	1	3	1	1	2	2	1	2	2	1	2	2	1	2	1	1	2	2	2	1	1	1	1	1	11	1	10	3	10	2	2	4	3	2	3	23	10	7	7	1	1	1	1	1	1	1	7
Middle	2	2	1	3	1	2	2	2	2	2	2	2	2	2	2	2	2	2	2	2	2	2	2	2	2	2	14	2	14	4	14	3	3	4	4	4	4	21	30	8	7	2	1	1	1	1	1	1	8
Middle	2	2	1	3	1	2	2	1	1	2	1	1	1	1	1	1	1	1	1	1	1	3	2	1	1	2	9	1	8	2	11	2	3	2	4	1	4	22	5	7	7	1	1	1	1	1	1	1	7
Middle	2	2	1	2	1	3	1	3	1	1	1	1	2	2	1	2	2	2	2	2	1	1	2	1	2	2	14	2	10	3	11	2	2	2	4	3	4	24	20	7	7	1	1	1	1	1	1	1	7
Middle	2	2	1	2	1	3	1	1	2	3	1	3	3	3	2	2	2	2	1	2	2	2	2	1	1	1	14	2	13	3	13	3	3	2	4	2	4	22	60	8	7	1	1	1	1	1	2	2	9
Middle	2	2	1	4	1	2	1	1	1	3	1	1	1	2	1	1	1	1	1	1	1	2	1	1	1	1	8	1	8	2	10	2	4	1	3	1	4	21	20	6.3	7	1	1	1	1	1	1	1	7
Middle	2	2	1	3	1	2	1	4	1	1	1	1	1	1	1	1	1	1	1	1	1	1	1	1	1	1	8	1	7	2	10	2	4	1	1	1	5	22	20	#NULL!	7	1	1	1	1	1	1	1	7
Middle	2	2	1	4	1	2	3	3	2	3	3	1	1	3	3	3	2	2	3	1	2	2	1	1	1	1	15	2	12	3	16	3	2	2	4	2	4	23	20	7	7	1	2	1	1	1	1	1	8
Middle	2	2	1	2	1	2	2	2	2	3	1	1	1	2	2	2	2	1	1	1	1	1	2	1	2	2	11	1	11	3	12	3	3	1	5	1	5	22	15	7	7	2	1	1	1	1	1	1	8
Middle	2	2	1	3	1	3	2	2	1	2	1	2	3	3	1	3	3	2	3	1	1	3	2	2	2	2	18	3	13	3	13	3	1	3	3	3	4	23	30	7	7	1	3	1	1	1	1	1	9
Middle	2	2	1	1	1	1	2	2	2	4	2	1	3	4	2	2	1	2	1	2	1	3	2	2	2	2	12	1	15	4	16	3	2	2	3	2	2	2	20	12	6	1	1	1	1	2	1	2	9
Middle	2	2	1	1	1	2	2	2	2	2	2	2	2	2	2	2	2	2	2	2	2	2	2	2	2	2	14	2	14	4	14	3	3	4	4	4	4	23	#NULL!	10	4	1	1	1	1	1	1	1	7
Middle	2	2	1	1	1	2	2	1	2	3	3	2	2	3	3	3	3	3	2	2	1	2	2	2	2	2	17	3	15	4	15	3	2	2	4	3	2	24	20	#NULL!	7	2	1	1	1	1	1	1	8
Middle	2	2	1	1	1	3	2	2	2	3	2	2	3	3	2	3	3	2	3	2	3	3	2	2	2	3	19	3	15	4	18	3	3	2	4	3	3	23	10	8	7	2	1	1	1	1	1	2	9
Middle	2	2	1	3	1	3	2	1	1	3	3	2	4	4	3	2	3	2	2	1	1	1	1	1	2	1	18	3	13	3	12	3	3	1	5	2	5	23	10	7	6	1	1	1	1	1	1	1	7
Middle	2	2	1	2	1	2	2	2	1	2	2	1	2	2	1	2	2	2	2	1	2	2	1	1	2	2	13	2	10	3	13	3	2	2	3	3	3	11	60	7	6	3	1	1	1	1	1	1	9
Middle	2	2	1	2	1	2	2	2	2	2	2	2	3	1	1	2	2	2	2	1	1	1	2	2	1	4	15	2	11	3	13	3	3	3	3	3	3	23	5	7	7	2	1	1	1	1	1	1	8
Middle	2	2	1	2	1	2	1	2	2	2	2	1	2	2	1	1	1	2	2	1	1	1	2	2	1	1	12	1	10	3	10	2	4	1	4	1	4	23	30	7	7	1	1	1	1	1	1	1	7
Middle	2	2	1	2	1	2	2	2	2	2	2	2	2	2	2	2	2	2	2	2	2	2	2	2	2	2	14	2	14	4	14	3	2	4	4	3	4	24	5	10	6	1	1	1	1	1	1	1	7
Middle	2	2	1	3	1	2	2	2	1	2	2	1	3	3	2	2	2	2	3	3	3	3	3	3	3	3	17	3	16	4	17	3	2	3	4	1	4	22	10	4	7	1	1	1	1	1	1	1	7
Middle	2	2	1	1	1	2	2	1	1	2	1	2	2	3	1	2	2	2	2	2	1	1	2	2	2	2	13	2	14	4	10	2	2	2	3	2	2	12	10	7	7	3	1	1	1	1	1	1	9
Middle	2	2	1	1	1	4	4	1	1	4	1	1	4	4	1	1	4	3	2	1	1	2	3	2	1	1	19	3	14	4	13	3	2	1	2	2	2	12	2	7	6	1	1	1	1	1	1	1	7
Middle	2	2	1	1	1	3	3	2	2	4	4	1	2	2	2	2	1	2	2	1	2	3	2	2	1	1	16	2	12	3	16	3	2	3	4	2	2	#NULL!	5	#NULL!	7	1	1	1	1	1	1	1	7
Middle	2	2	1	3	1	2	2	3	3	2	1	2	2	1	1	1	1	1	1	1	1	1	1	1	1	1	9	1	11	3	10	2	3	1	4	2	4	23	20	7	7	1	1	1	1	1	2	2	9
Middle	2	2	1	1	1	1	4	1	1	1	1	1	1	4	1	1	1	1	1	1	1	1	1	1	1	4	7	1	13	3	10	2	2	1	5	1	5	24	10	7	7	1	1	1	1	3	1	1	9
Middle	2	2	1	1	1	2	2	2	2	2	2	2	2	2	2	2	2	2	2	2	2	2	2	2	2	2	14	2	14	4	14	3	3	2	2	2	5	12	#NULL!	8	6	2	2	1	1	1	1	1	9
Middle	2	2	1	2	1	2	2	1	1	2	1	1	2	2	3	1	1	1	1	1	1	1	1	1	1	1	9	1	9	2	10	2	3	3	4	2	4	11	20	6	7	2	1	1	1	1	1	2	9
Middle	2	2	1	2	1	2	2	2	2	2	2	2	2	2	2	2	2	2	2	2	2	2	2	2	2	2	14	2	14	4	14	3	2	3	4	3	4	22	5	6	7	2	1	1	1	1	1	2	9
Middle	2	2	1	3	1	2	2	1	1	2	2	1	2	2	2	2	2	2	2	2	2	2	2	2	1	1	14	2	11	3	12	3	3	2	3	2	4	23	20	8	7	1	2	2	1	1	1	1	9
Middle	2	2	1	1	1	2	2	2	1	2	2	1	1	1	2	1	1	2	2	1	2	1	1	1	1	2	10	1	8	2	13	3	2	2	2	2	3	23	30	8	7	1	1	1	1	1	1	1	7
Middle	2	2	1	2	1	2	2	2	2	2	2	2	2	2	2	2	2	2	2	2	2	2	2	2	2	2	14	2	14	4	14	3	2	2	2	2	2	23	60	7	7	1	1	1	1	1	1	1	7
Middle	2	2	1	4	1	2	2	2	2	2	2	2	2	2	2	2	2	1	2	1	1	1	1	1	1	1	13	2	11	3	10	2	4	1	5	1	4	24	20	6	6	1	1	1	1	1	1	1	7
Middle	2	2	1	2	1	2	2	2	1	2	1	2	2	2	2	1	2	1	1	1	2	1	1	1	2	2	10	1	11	3	12	3	2	3	4	2	4	0	60	7	7	2	1	1	1	1	1	1	8
Middle	2	2	1	2	1	2	2	3	2	2	2	1	1	3	1	2	2	2	1	1	2	1	2	1	1	2	12	1	11	3	13	3	2	2	5	1	4	23	1	7	7	1	1	2	1	2	1	1	9
Middle	2	2	1	1	1	1	1	1	1	4	3	2	3	4	4	4	1	1	1	2	2	2	1	1	2	1	14	2	13	3	15	3	2	1	5	3	3	23	20	7	6	1	1	1	1	1	2	2	9
Middle	2	2	1	1	1	1	1	1	2	2	2	1	2	2	2	2	2	2	2	2	3	1	2	2	2	2	13	2	12	3	13	3	2	4	4	4	3	18	5	8	6	1	2	1	1	1	1	1	8
Middle	2	2	1	1	1	4	4	2	2	2	2	2	2	1	1	2	2	2	2	2	2	1	2	3	1	1	16	2	15	4	11	2	2	1	5	3	4	24	10	9	6	1	1	1	1	1	1	1	7
Middle	2	2	1	2	1	2	2	3	2	3	2	2	2	3	1	2	2	1	2	1	1	1	1	1	1	1	13	2	12	3	11	2	3	2	4	1	5	23	30	7	7	2	1	1	1	1	2	1	9
Middle	2	2	1	2	1	2	2	2	2	2	2	2	2	2	2	2	2	2	2	2	2	2	2	2	2	2	14	2	14	4	14	3	2	3	3	3	3	21	#NULL!	7	7	1	1	3	1	1	1	1	9
Middle	2	2	1	2	1	2	2	2	2	2	2	2	3	2	2	2	2	2	2	2	2	1	2	2	2	2	15	2	14	4	13	3	3	4	4	2	4	22	5	6	7	1	1	1	1	1	2	2	9
Middle	2	2	1	1	1	2	1	1	1	2	1	4	2	3	4	2	2	2	2	1	1	1	1	1	1	1	12	1	12	3	12	3	3	2	4	2	4	23	5	7	7	1	1	1	1	1	1	1	7
Middle	2	2	1	3	1	1	1	1	1	1	1	1	1	2	1	1	1	1	1	1	1	1	1	1	1	1	7	1	8	2	7	1	3	3	5	1	4	24	10	7	7	2	1	1	1	1	1	1	8
Middle	2	2	1	3	1	2	2	1	1	2	1	1	1	2	1	1	1	1	2	1	1	1	1	1	1	1	9	1	9	2	8	2	4	1	4	1	4	24	50	#NULL!	7	2	1	1	1	1	1	1	8
Middle	2	2	1	3	1	1	1	1	1	1	1	1	1	1	1	1	1	1	1	1	1	1	1	1	1	1	7	1	7	2	7	1	3	1	4	1	4	23	20	8	7	1	1	1	1	1	1	1	7
Middle	2	2	1	1	1	2	2	1	1	1	1	1	1	2	1	1	1	1	1	1	1	1	1	1	1	1	8	1	9	2	7	1	2	2	3	3	4	12	2	#NULL!	6	1	1	1	1	1	1	1	7
Middle	2	2	1	2	1	2	1	1	1	1	1	1	1	2	1	1	1	1	3	1	1	1	2	1	1	2	11	1	8	2	8	2	4	2	4	2	4	#NULL!	30	#NULL!	7	1	2	2	1	1	1	1	9
Middle	2	2	1	2	1	2	2	1	1	2	1	1	1	1	1	1	1	1	1	1	1	1	1	1	1	1	8	1	8	2	8	2	4	3	4	2	4	24	5	8	0.8	1	1	1	1	1	1	1	7
Middle	2	2	1	4	1	1	1	2	1	2	1	1	1	2	1	1	1	1	1	1	1	1	1	1	1	1	7	1	8	2	9	2	4	1	4	1	4	#NULL!	30	8	7	1	1	1	1	2	1	1	8
Middle	2	2	1	3	1	1	2	1	2	2	1	2	2	2	1	1	1	1	2	1	1	1	2	1	1	1	10	1	11	3	8	2	2	1	4	2	3	23	60	8	7	1	1	1	1	1	1	1	7
Middle	2	2	1	2	1	1	2	1	2	1	1	1	3	3	1	2	1	1	3	1	1	1	2	2	1	1	13	2	12	3	7	1	3	2	5	2	5	23.3	5	#NULL!	7	1	1	1	1	1	1	1	7
Middle	2	2	1	2	1	2	1	1	1	2	1	1	2	1	1	1	1	1	1	1	1	1	1	1	1	1	9	1	7	2	8	2	2	1	4	3	3	24	5	7.3	7	1	1	1	1	1	1	3	9
Middle	2	2	1	5	1	2	2	1	1	1	3	3	2	2	1	1	1	1	1	1	1	1	1	1	2	1	11	1	12	3	7	1	2	3	3	3	4	23	2	7	7	1	1	1	1	1	2	1	8
Middle	2	2	1	1	1	1	2	1	1	2	1	2	2	2	1	1	1	1	1	1	1	1	1	1	1	1	8	1	10	3	8	2	3	2	4	2	4	#NULL!	#NULL!	#NULL!	6	1	1	1	1	1	1	1	7
Middle	2	2	1	1	1	2	2	1	1	1	3	1	3	3	2	2	2	2	2	1	1	1	3	2	4	1	17	3	14	4	9	2	2	1	3	1	4	23	30	7	7	1	1	2	1	1	1	1	8
Middle	2	2	1	5	1	1	1	1	1	1	1	1	1	1	1	1	1	1	1	1	1	1	1	1	1	1	7	1	7	2	7	1	5	1	1	1	1	23	10	7	7	1	1	1	1	1	1	1	7
Middle	2	2	1	2	1	1	1	1	1	1	1	1	1	1	1	1	1	1	1	1	1	1	1	1	1	1	7	1	7	2	7	1	3	1	4	1	3	24	30	7	7	3	1	1	1	1	1	1	9
Middle	2	2	1	3	1	1	1	1	1	1	1	1	1	1	1	1	1	1	1	1	1	1	1	1	1	1	7	1	7	2	7	1	5	5	5	5	5	21	30	6	7	1	1	1	1	1	1	1	7
Middle	2	2	1	3	1	1	1	1	1	1	1	1	1	1	1	1	1	1	1	1	1	1	1	1	1	1	7	1	7	2	7	1	4	1	4	1	4	23	#NULL!	#NULL!	7	1	1	1	1	1	1	1	7
Middle	2	2	1	2	1	1	1	1	1	1	1	1	1	2	1	1	1	1	2	1	1	1	1	1	1	1	8	1	8	2	7	1	2	1	4	1	4	24	#NULL!	#NULL!	7	1	1	2	1	1	1	1	8
Middle	2	2	1	3	1	1	2	1	1	1	1	1	1	1	1	1	1	1	1	1	1	1	1	1	1	1	7	1	8	2	7	1	3	4	4	3	3	11	30	87	7	1	2	1	1	1	1	1	8
Middle	2	2	1	3	1	1	1	1	1	1	1	1	1	1	1	1	1	1	1	1	1	1	1	1	1	1	7	1	7	2	7	1	4	1	4	1	4	11	20	7.3	7	1	1	1	1	1	1	1	7
Middle	2	2	1	3	1	1	1	1	1	1	1	1	1	1	1	1	1	1	1	1	1	1	1	1	1	1	7	1	7	2	7	1	4	1	5	1	5	#NULL!	#NULL!	#NULL!	7	1	1	1	1	1	1	1	7
Middle	2	2	1	3	1	1	1	1	1	2	1	1	1	2	1	1	1	2	1	1	1	1	1	1	1	1	7	1	8	2	9	2	5	1	5	1	5	1	5	7	7	1	1	1	1	1	1	1	7
Middle	2	2	1	2	1	2	1	1	1	1	1	1	2	3	1	1	1	1	1	1	1	1	1	1	1	1	9	1	9	2	7	1	3	1	5	1	5	23	10	7	7	1	3	1	1	1	1	1	9
Middle	2	2	1	1	1	2	2	1	2	1	1	1	1	2	2	2	1	1	1	1	1	2	1	1	1	1	9	1	10	3	9	2	2	2	3	2	2	23	6	7	7	1	1	2	1	1	2	1	9
Middle	2	2	1	3	1	1	1	1	1	1	1	1	1	1	1	1	1	1	1	1	1	1	1	1	1	1	7	1	7	2	7	1	4	1	4	1	4	23	25	7.3	7	2	1	1	1	1	1	1	8
Middle	2	2	1	2	1	1	2	1	1	1	1	2	1	2	1	1	1	1	1	1	1	1	1	1	1	1	7	1	10	3	7	1	4	3	1	1	5	22	#NULL!	6.3	7	1	1	1	1	1	1	1	7
Middle	2	2	1	5	1	2	2	2	2	2	1	1	1	1	1	1	1	1	1	1	1	1	1	1	1	1	8	1	9	2	9	2	2	1	4	1	4	24	10	8	7	2	1	1	1	1	1	1	8
Middle	2	2	1	3	1	1	2	1	1	1	1	1	1	1	1	1	1	1	1	1	1	1	1	1	1	1	7	1	8	2	7	1	4	2	3	1	4	22	3	6	7	1	1	1	1	1	1	1	7
Middle	2	2	1	2	1	2	2	2	1	1	1	1	1	1	1	1	1	1	1	1	1	1	1	1	1	1	8	1	8	2	8	2	4	1	5	1	5	23	5	7	7	2	1	1	1	1	1	1	8
Middle	2	2	1	2	1	1	1	1	1	1	1	1	1	2	1	1	1	1	1	1	1	2	1	1	1	1	7	1	8	2	8	2	4	2	5	1	5	23	10	#NULL!	7	2	1	2	1	1	1	1	9
Middle	2	2	1	3	1	1	1	1	1	1	1	1	1	1	1	1	1	1	1	1	1	1	1	1	1	1	7	1	7	2	7	1	4	1	5	1	5	22	30	7	7	1	1	1	1	1	1	3	9
Middle	2	2	1	2	1	2	2	1	1	1	1	1	1	2	1	1	1	1	1	1	1	1	1	1	1	1	8	1	9	2	7	1	3	1	5	1	5	#NULL!	30	#NULL!	7	1	1	1	1	1	1	1	7
Middle	2	2	1	1	1	1	1	1	1	1	1	1	1	2	1	1	1	1	1	1	1	1	1	1	1	1	7	1	8	2	7	1	5	1	5	1	5	#NULL!	#NULL!	8	6	1	1	2	1	1	1	1	8
Middle	2	2	1	3	1	3	2	2	1	1	1	1	2	2	2	2	3	1	2	1	1	1	1	1	1	1	14	2	9	2	9	2	4	1	3	1	4	22	10	#NULL!	7	1	2	1	1	1	1	1	8
Middle	2	2	1	4	1	1	1	1	1	1	1	1	2	1	1	1	1	1	2	1	1	1	1	1	1	1	9	1	7	2	7	1	4	1	4	1	4	24	3	6	5	1	1	1	1	1	1	1	7
Middle	2	2	1	3	1	2	1	1	1	1	1	1	1	1	1	1	1	1	1	1	1	1	1	1	1	1	8	1	7	2	7	1	3	3	4	3	4	22	30	8	7	2	1	2	1	1	1	1	9
Middle	2	2	1	3	1	1	1	2	1	1	1	1	1	2	2	2	1	1	1	1	1	1	1	1	1	1	8	1	8	2	9	2	2	3	2	1	2	23	10	6.3	7	2	1	1	1	1	1	1	8
Middle	2	2	1	3	1	1	2	1	1	1	1	1	1	1	1	1	1	1	1	1	1	1	1	1	1	1	7	1	8	2	7	1	5	2	5	1	5	22	#NULL!	8	7	2	1	1	1	1	1	1	8
Middle	2	2	1	2	1	1	1	1	1	1	1	1	1	1	1	1	1	1	1	1	1	1	1	1	1	1	7	1	7	2	7	1	2	1	5	1	5	23	20	7	7	1	1	1	1	1	3	1	9
Middle	2	2	1	3	1	1	1	1	1	1	1	1	1	1	1	1	1	1	1	1	1	1	1	1	1	1	7	1	7	2	7	1	2	2	4	3	2	23	20	7	7	1	2	1	1	1	1	1	8
Middle	2	2	1	2	1	1	1	1	1	1	1	1	1	1	1	1	1	1	1	1	1	1	1	1	1	1	7	1	7	2	7	1	4	1	4	1	4	22	10	6	7	1	1	1	1	1	1	1	7
Middle	2	2	1	2	1	1	1	1	1	1	1	1	1	2	1	1	1	1	1	1	1	1	1	1	1	1	7	1	8	2	7	1	5	1	5	1	5	22	5	#NULL!	7	1	1	1	1	1	1	1	7
Middle	2	2	1	2	1	1	1	1	1	1	1	1	1	1	1	1	1	1	1	1	1	1	1	1	1	1	7	1	7	2	7	1	3	2	2	2	4	22	10	8	7	1	1	1	1	1	1	1	7
Middle	2	2	1	1	1	2	1	1	1	2	2	1	1	1	1	1	1	1	1	1	1	1	1	1	1	1	9	1	7	2	8	2	2	3	1	2	3	24	3	7	7	1	1	1	1	1	1	1	7
Middle	2	2	1	2	1	1	1	1	1	1	1	1	1	1	1	1	1	1	1	1	1	1	1	1	1	1	7	1	7	2	7	1	4	2	3	1	4	22	5	7	7	1	1	1	1	1	1	1	7
Middle	2	2	1	3	1	1	1	1	1	1	1	1	1	1	1	1	1	1	1	1	1	1	1	1	1	1	7	1	7	2	7	1	2	2	4	2	4	2	10	7	6	1	1	1	1	1	1	1	7
Middle	2	2	1	4	1	1	1	1	1	1	1	1	1	1	1	1	1	1	1	1	1	1	1	1	1	1	7	1	7	2	7	1	5	1	5	1	5	21	15	8	7	1	1	1	1	1	2	1	8
Middle	2	2	1	2	1	2	1	1	1	1	1	1	1	1	1	1	1	1	1	1	1	1	1	1	1	1	8	1	7	2	7	1	3	1	3	1	5	22	30	7	7	1	1	2	1	1	1	1	8
Middle	2	2	1	2	1	1	1	1	1	1	1	1	1	1	1	1	1	1	1	1	1	1	1	1	1	1	7	1	7	2	7	1	3	1	1	1	1	23	30	9	7	1	1	1	1	1	1	1	7
Middle	2	2	1	2	1	1	1	1	1	1	1	1	1	1	1	1	1	1	1	1	1	1	1	1	1	1	7	1	7	2	7	1	4	4	4	1	4	23	10	#NULL!	7	2	1	1	1	1	1	1	8
Middle	2	2	1	1	1	1	1	1	1	1	1	1	1	2	1	1	1	1	1	1	1	1	1	1	1	1	7	1	8	2	7	1	5	1	4	1	5	23	15	#NULL!	7	1	1	1	1	1	1	1	7
Middle	2	2	1	2	1	2	1	1	1	1	1	1	1	1	1	1	1	1	2	1	1	1	1	1	1	1	9	1	7	2	7	1	3	1	3	1	5	20	30	6	7	1	1	1	1	1	1	1	7
Middle	2	2	1	2	1	2	2	2	2	2	2	2	2	1	1	1	1	1	1	1	1	1	1	1	1	1	10	1	10	3	9	2	3	4	3	1	3	10	1	6	7	1	1	1	1	1	1	1	7
Middle	2	2	1	1	1	2	2	2	1	1	1	1	1	1	1	1	1	1	1	1	1	1	1	1	1	1	8	1	8	2	8	2	3	1	4	1	4	23	5	7	7	1	1	1	1	1	1	1	7
Middle	2	2	1	2	1	1	1	1	1	2	1	1	1	2	1	1	1	1	1	1	1	1	1	1	1	1	7	1	8	2	8	2	4	2	4	1	4	23	5	7	7	1	1	1	1	1	1	1	7
Middle	2	2	1	3	1	1	1	1	1	1	1	1	1	2	1	1	1	2	1	2	1	1	1	1	1	1	7	1	9	2	8	2	3	4	3	2	4	23	15	23	7	1	1	1	1	1	1	1	7
Middle	2	2	1	3	1	1	2	2	1	1	1	1	1	2	1	1	1	1	1	1	1	2	1	1	1	1	7	1	9	2	9	2	3	2	4	4	4	22	5	7	6	1	1	1	1	1	1	1	7
Middle	2	2	1	3	1	1	1	1	1	1	1	1	1	2	1	1	1	1	1	1	1	1	1	1	1	1	7	1	8	2	7	1	5	1	5	1	5	23	5	9	6	1	1	1	1	1	1	1	7
Middle	2	2	1	2	1	1	1	1	1	1	1	1	2	2	2	1	2	1	1	1	1	1	1	1	1	1	9	1	8	2	8	2	3	1	5	1	5	11	10	7	7	1	1	1	1	1	1	1	7
Middle	2	2	1	2	1	1	1	1	1	1	1	1	1	1	1	1	1	1	1	1	1	1	1	1	1	1	7	1	7	2	7	1	2	3	3	3	3	22	2	6	7	1	1	3	1	1	1	1	9
Middle	2	2	1	3	1	2	2	2	1	1	1	1	1	1	1	1	1	1	1	1	1	1	1	1	1	1	8	1	8	2	8	2	4	2	4	1	4	22	30	#NULL!	7	1	1	2	1	1	1	1	8
Middle	2	2	1	2	1	1	1	1	1	1	1	1	1	2	1	1	1	1	2	1	1	1	1	1	1	1	8	1	8	2	7	1	4	1	5	1	5	23	5	7	7	1	1	1	1	1	1	1	7
Middle	2	2	1	3	1	1	1	1	1	1	1	1	1	1	1	1	1	1	1	1	1	1	1	1	1	1	7	1	7	2	7	1	4	1	5	1	5	22	30	6	7	1	1	1	1	1	1	1	7
Middle	2	2	1	2	1	2	3	1	1	2	1	1	1	2	1	1	1	1	1	1	1	1	1	1	1	1	8	1	10	3	8	2	4	3	3	1	2	21	10	6	7	1	1	1	1	1	1	2	8
Middle	2	2	1	3	1	1	1	1	1	1	1	1	1	1	1	1	1	1	1	2	1	1	1	1	1	1	7	1	8	2	7	1	3	2	3	2	4	23	30	#NULL!	7	2	1	1	1	1	1	1	8
Middle	2	2	1	3	1	1	1	1	1	1	1	1	1	1	1	1	1	1	1	1	1	1	1	1	1	1	7	1	7	2	7	1	5	1	5	1	5	22	23	7	7	1	1	1	1	1	1	1	7
Middle	2	2	1	3	1	1	1	1	1	1	1	1	1	1	1	1	1	1	1	1	1	1	1	1	1	1	7	1	7	2	7	1	3	1	3	1	5	22	5	6.5	7	1	2	2	1	1	1	1	9
Middle	2	2	1	2	1	1	1	1	1	1	1	1	1	1	1	1	1	1	1	1	1	1	1	1	1	1	7	1	7	2	7	1	2	1	4	1	4	22	#NULL!	#NULL!	7	1	1	3	1	1	1	1	9
Middle	2	2	1	2	1	2	1	2	1	1	1	1	2	1	1	1	2	1	1	1	1	1	1	1	1	1	10	1	7	2	8	2	2	3	4	3	3	23	20	7	7	1	1	1	1	1	1	1	7
Middle	2	2	1	2	1	1	1	1	1	1	1	1	2	1	1	1	1	1	4	1	2	1	1	1	1	1	11	1	7	2	8	2	4	1	3	3	4	21	30	7	7	1	3	1	1	1	1	1	9
Middle	2	2	1	3	1	2	2	1	1	1	1	1	1	1	1	1	1	1	1	1	1	1	1	1	1	1	8	1	8	2	7	1	4	4	5	1	5	23	30	7	7	1	1	1	1	1	1	1	7
Middle	2	2	1	2	1	1	2	1	1	1	1	1	1	2	1	1	1	1	2	1	1	1	1	1	1	1	8	1	9	2	7	1	3	1	5	3	3	23	30	#NULL!	7	3	1	1	1	1	1	1	9
Middle	2	2	1	3	1	3	1	2	1	1	1	1	1	2	1	1	1	1	1	1	1	1	2	1	1	2	10	1	8	2	9	2	3	1	2	1	2	#NULL!	#NULL!	#NULL!	7	2	1	2	1	1	1	1	9
Middle	2	2	1	3	1	2	1	1	1	2	2	2	2	2	1	1	1	1	1	1	1	1	1	1	1	1	10	1	9	2	8	2	3	2	3	1	4	#NULL!	20	7	7	2	1	1	1	1	1	1	8
Middle	2	2	1	3	1	1	1	1	1	1	1	1	1	1	1	1	1	1	1	1	1	1	1	1	1	1	7	1	7	2	7	1	5	1	5	1	5	23	30	#NULL!	7	1	1	1	1	1	1	1	7
Middle	2	2	1	1	1	1	1	1	1	1	1	1	1	1	1	1	1	1	1	1	1	1	1	1	1	1	7	1	7	2	7	1	4	2	5	1	5	24	#NULL!	7	7	1	1	2	1	1	1	1	8
Middle	2	2	1	1	1	2	2	1	1	1	1	1	1	1	1	1	1	1	1	1	1	1	1	1	1	1	8	1	8	2	7	1	2	4	4	2	4	22	540	7	7	1	1	1	1	1	1	1	7
Middle	2	2	1	1	1	1	1	1	1	1	1	1	1	2	1	1	1	1	1	1	1	2	1	1	1	1	7	1	8	2	8	2	4	1	2	1	3	#NULL!	#NULL!	#NULL!	6	1	1	1	1	1	1	1	7
Middle	2	2	1	3	1	1	1	1	1	1	1	1	1	1	1	1	1	1	1	1	1	1	1	1	2	2	7	1	8	2	8	2	3	3	3	3	4	23	10	7	7	2	2	1	1	1	1	1	9
Middle	2	2	1	2	1	1	2	1	1	1	1	1	2	1	1	1	1	1	1	1	1	1	1	1	1	1	8	1	8	2	7	1	3	2	4	2	3	23	5	#NULL!	7	2	1	1	1	1	1	1	8
Middle	2	2	1	2	1	1	1	1	1	1	1	1	1	1	1	1	1	1	1	1	1	1	1	1	1	1	7	1	7	2	7	1	3	2	2	2	2	12	30	8	7	2	1	1	1	1	1	1	8
Middle	2	2	1	3	1	2	2	1	1	2	2	1	2	2	1	2	1	1	1	1	2	1	1	1	1	1	11	1	9	2	9	2	2	3	3	2	2	#NULL!	10	#NULL!	7	1	1	1	1	1	2	2	9
Middle	2	2	1	2	1	2	1	1	1	1	1	1	1	1	1	1	1	1	1	1	1	1	1	1	1	1	8	1	7	2	7	1	3	1	3	3	4	24	#NULL!	#NULL!	6	1	1	1	1	1	1	1	7
Middle	2	2	1	3	1	1	1	1	1	1	1	1	1	1	1	1	1	1	1	1	1	1	1	1	1	1	7	1	7	2	7	1	5	1	5	1	5	23	1	#NULL!	7	1	1	1	1	1	1	1	7
Middle	2	2	1	2	1	2	2	1	1	1	1	1	2	3	1	1	1	1	2	1	1	1	1	1	1	1	10	1	10	3	7	1	3	1	4	1	4	23	3	6	7	1	1	1	1	1	1	1	7
Middle	2	2	1	3	1	1	2	1	1	1	1	1	1	2	1	1	1	1	1	1	1	2	1	1	1	1	7	1	9	2	8	2	3	1	3	2	4	24	10	8	7	1	2	1	1	1	1	1	8
Middle	2	2	1	3	1	2	1	1	2	1	1	1	2	2	1	1	2	1	1	1	1	1	2	1	1	2	11	1	9	2	8	2	3	1	5	3	3	23	30	8	7	2	1	1	1	1	1	1	8
Middle	2	2	1	2	1	3	1	1	1	1	1	1	1	1	1	1	1	1	2	2	1	1	1	1	1	1	10	1	8	2	7	1	3	4	3	1	3	23	30	#NULL!	7	2	1	1	1	1	1	1	8
Middle	2	2	1	2	1	2	1	1	1	1	1	1	1	4	2	3	1	1	1	1	1	1	1	1	1	1	10	1	10	3	8	2	3	1	4	1	3	23	20	#NULL!	7	1	1	1	1	1	1	1	7
Middle	2	2	1	2	1	2	2	1	1	2	1	1	1	3	1	2	1	1	2	1	1	1	1	1	1	1	10	1	10	3	8	2	2	4	4	3	2	23	5	8	7	1	1	1	1	1	2	2	9
Middle	2	2	1	3	1	2	2	1	1	2	2	1	2	3	2	2	1	1	2	2	1	1	1	1	1	1	12	1	11	3	9	2	2	1	1	1	5	23	20	7	7	1	3	1	1	1	1	1	9
Middle	2	2	1	2	1	2	2	1	1	1	1	1	1	2	1	1	1	1	1	1	1	1	2	2	2	1	9	1	11	3	7	1	3	2	4	2	4	23	15	7	6	2	1	1	1	1	1	1	8
Middle	2	2	1	2	1	1	1	1	1	1	1	1	1	1	1	1	1	1	1	1	1	1	1	1	1	1	7	1	7	2	7	1	4	1	5	1	5	21	20	5.3	7	1	1	1	1	1	1	1	7
Middle	2	2	1	3	1	1	2	1	1	1	2	1	2	2	1	1	2	2	2	1	1	1	2	1	1	1	12	1	9	2	8	2	2	1	3	1	5	11	10	8	7	2	1	1	1	1	1	1	8
Middle	2	2	1	3	1	2	2	1	1	1	1	1	1	1	1	1	1	1	1	1	1	1	1	1	1	1	8	1	8	2	7	1	4	1	4	1	4	#NULL!	120	#NULL!	7	3	1	1	1	1	1	1	9
Middle	2	2	1	2	1	1	1	1	2	1	1	1	1	1	1	1	1	1	3	1	1	2	1	1	1	2	9	1	8	2	9	2	3	2	3	2	4	11	30	6.3	7	3	1	1	1	1	1	1	9
Middle	2	2	1	1	1	3	2	2	1	2	2	1	1	2	1	1	1	1	1	1	1	1	1	1	1	1	10	1	9	2	9	2	5	1	5	1	4	23	#NULL!	7.3	7	1	1	1	1	1	1	1	7
Middle	2	2	1	2	1	1	1	1	1	1	1	1	1	1	1	1	1	1	1	1	1	1	1	1	1	1	7	1	7	2	7	1	3	1	5	1	5	21	10	7	7	1	1	1	1	1	1	1	7
Middle	2	2	1	2	1	1	1	1	1	1	1	1	1	1	1	1	1	1	1	1	1	1	1	1	1	1	7	1	7	2	7	1	4	1	4	1	4	22	10	7	7	1	1	1	1	1	1	1	7
Middle	2	2	1	3	1	1	1	1	2	1	1	2	2	3	1	1	1	1	2	1	1	1	1	2	1	1	9	1	12	3	7	1	3	2	2	1	4	22	#NULL!	8	7	2	1	1	1	1	1	1	8
Middle	2	2	1	1	1	1	1	1	1	1	1	1	1	1	1	1	1	1	1	1	1	1	1	1	1	1	7	1	7	2	7	1	3	1	4	1	4	22	30	7	6	1	1	2	1	1	1	1	8
Middle	2	2	1	1	1	1	1	1	1	1	1	1	1	1	1	1	1	1	1	1	1	1	1	1	1	1	7	1	7	2	7	1	1	1	1	1	1	21	30	6	6	1	1	1	1	1	1	1	7
Middle	2	2	1	2	1	1	1	1	1	1	1	1	2	1	1	1	1	1	1	1	1	1	1	1	1	1	8	1	7	2	7	1	4	1	5	1	5	23	10	7	7	1	1	1	1	1	1	1	7
Middle	2	2	1	1	1	3	3	2	1	1	3	1	1	1	1	1	1	1	1	1	1	1	1	1	1	1	11	1	9	2	8	2	4	2	5	1	5	22	3	7	7	1	1	1	1	1	1	1	7
Middle	2	2	1	1	1	1	1	1	1	2	1	1	2	4	2	1	1	1	2	1	1	1	1	1	1	1	9	1	10	3	9	2	3	1	3	1	4	24	10	7	7	2	1	1	1	1	1	1	8
Middle	2	2	1	1	1	2	3	2	2	2	1	1	2	2	1	2	1	1	2	1	1	1	1	1	1	1	11	1	11	3	9	2	3	3	4	1	5	23	20	8	6	2	1	1	1	1	1	1	8
Middle	2	2	1	2	1	2	2	2	2	1	1	1	1	1	1	1	1	1	1	1	1	1	1	1	1	1	8	1	9	2	8	2	3	3	3	3	3	12	5	8	7	1	1	1	1	1	1	1	7
Middle	2	2	1	2	1	1	1	1	3	1	3	2	2	1	1	1	1	1	1	1	1	1	1	1	1	1	10	1	10	3	7	1	2	2	2	2	2	22	20	8	7	1	1	2	1	1	2	1	9
Middle	2	2	1	2	1	3	1	1	1	1	1	1	1	1	1	1	1	1	1	1	1	1	1	1	1	1	9	1	7	2	7	1	3	1	2	1	1	#NULL!	1	#NULL!	0	1	1	1	1	1	1	1	7
Middle	2	2	1	1	1	1	2	1	1	2	2	1	1	1	1	1	1	1	1	1	1	1	1	1	1	1	8	1	8	2	8	2	3	1	4	1	4	23	10	8	7	2	1	1	1	1	1	1	8
Middle	2	2	1	3	1	1	2	1	1	1	1	1	2	2	1	1	1	1	1	1	1	1	1	1	1	1	8	1	9	2	7	1	2	4	3	1	4	23	15	7	7	1	2	1	1	1	1	2	9
Middle	2	2	1	2	1	1	1	1	1	1	1	1	1	1	1	1	1	1	1	1	1	1	1	1	1	1	7	1	7	2	7	1	2	3	3	2	4	22	60	7	6	1	1	1	1	1	1	1	7
Middle	2	2	1	2	1	2	1	1	1	2	2	1	2	2	1	1	1	1	1	1	1	2	1	1	1	1	10	1	8	2	9	2	3	3	5	1	5	23	30	6	7	1	1	1	1	1	1	1	7
Middle	2	2	1	2	1	1	1	1	1	1	1	1	1	1	1	1	1	1	1	1	1	1	1	1	1	1	7	1	7	2	7	1	4	1	1	1	1	22	30	7	6	2	1	1	1	1	1	1	8
Middle	2	2	1	2	1	2	2	2	2	1	1	1	1	2	1	1	1	1	1	1	1	1	1	1	1	1	8	1	10	3	8	2	5	1	5	1	5	22	30	7	6	1	1	1	1	1	1	1	7
Middle	2	2	1	2	1	1	1	1	1	1	1	1	1	2	1	1	1	1	1	1	1	1	1	1	1	1	7	1	8	2	7	1	3	1	4	1	4	23	30	#NULL!	7	1	1	1	1	1	1	1	7
Middle	2	2	1	3	1	1	1	1	1	1	1	1	2	2	1	2	2	2	1	2	1	1	1	1	2	1	10	1	10	3	8	2	3	3	3	3	4	24	20	8	7	1	1	1	1	1	1	1	7
Middle	2	2	1	1	1	1	1	1	1	1	1	1	1	1	1	1	1	1	1	1	1	1	1	1	1	1	7	1	7	2	7	1	2	1	5	1	5	22	10	7	7	1	3	1	1	1	1	1	9
Middle	2	2	1	1	1	2	2	1	1	1	1	1	1	1	1	1	1	1	1	1	1	1	1	1	1	1	8	1	8	2	7	1	5	1	4	1	5	#NULL!	30	#NULL!	7	1	1	1	1	1	1	1	7
Middle	2	2	1	3	1	1	1	1	1	1	1	1	1	1	1	1	1	1	1	1	1	1	1	1	1	1	7	1	7	2	7	1	5	1	5	1	5	23	10	6.5	7	1	1	1	1	1	1	1	7
Middle	2	2	1	1	1	2	2	1	1	1	1	1	1	2	1	1	1	1	1	1	1	1	1	1	1	1	8	1	9	2	7	1	2	3	4	2	3	24	30	9	7	2	2	1	1	1	1	1	9
Middle	2	2	1	5	1	2	2	1	1	1	1	1	1	2	1	1	2	1	1	1	1	1	1	2	2	1	9	1	11	3	7	1	3	3	3	3	3	11	20	7	7	2	1	1	1	1	1	1	8
Middle	2	2	1	2	1	1	1	1	1	1	1	1	1	1	1	1	1	1	1	1	1	1	1	1	1	1	7	1	7	2	7	1	3	2	4	2	4	23	1	6.3	6	1	1	1	1	1	1	1	7
Middle	2	2	1	2	1	1	1	1	1	1	2	1	1	2	1	1	1	1	1	1	1	1	1	1	1	1	8	1	8	2	7	1	3	1	4	1	4	10.3	30	6	7	2	1	1	1	1	1	1	8
Middle	2	2	1	4	1	2	1	1	1	2	2	1	1	2	1	1	1	1	1	1	1	1	2	2	1	1	10	1	9	2	8	2	3	2	3	3	4	23	20	7	7	1	1	1	1	1	1	1	7
Middle	2	2	1	1	1	2	2	1	1	1	1	1	1	2	1	1	1	1	1	1	1	1	1	1	1	1	8	1	9	2	7	1	2	1	4	2	2	#NULL!	#NULL!	#NULL!	6	3	1	1	1	1	1	1	9
Middle	2	2	1	4	1	1	2	1	1	1	1	2	2	2	1	2	2	1	1	1	1	1	1	1	1	1	10	1	10	3	7	1	4	1	4	1	5	#NULL!	30	7	7	1	1	1	1	1	1	1	7
Middle	2	2	1	1	1	2	1	1	1	1	1	1	1	1	1	1	1	1	1	1	1	1	1	1	1	1	8	1	7	2	7	1	5	1	4	1	1	22	30	#NULL!	7	2	1	1	1	1	1	1	8
Middle	1	3	1	2	1	2	2	3	3	3	2	2	2	2	3	2	3	2	2	3	2	3	2	2	2	2	15	2	16	4	18	3	2	3	3	3	3	12	1	7	6	1	1	1	1	1	1	2	8
Middle	1	3	1	3	1	4	1	1	1	3	3	3	3	3	1	1	1	1	3	2	1	1	2	2	2	2	17	3	14	4	10	2	2	1	3	3	3	1	5	8	7	1	1	1	1	1	1	1	7
Middle	1	3	1	4	1	2	2	2	2	2	2	2	2	2	2	2	2	1	1	1	1	1	1	1	1	1	12	1	11	3	10	2	3	1	1	1	1	11	20	7	7	1	1	1	1	1	1	1	7
Middle	1	3	1	2	1	2	2	2	1	1	1	1	1	3	2	2	2	2	2	2	2	2	1	1	1	2	11	1	11	3	13	3	2	3	3	3	3	23	#NULL!	7	7	2	1	1	1	1	1	1	8
Middle	1	3	1	1	1	1	2	2	2	2	3	2	3	3	3	1	1	1	1	1	1	1	1	1	1	1	11	1	12	3	11	2	2	3	3	3	3	1	1	2	1	1	1	1	1	1	1	1	7
Middle	1	3	1	2	1	3	3	3	2	3	2	2	3	3	2	3	3	3	2	3	3	3	3	3	3	3	19	3	19	4	20	4	2	2	4	2	4	10	5	7	7	2	1	1	1	1	1	1	8
Middle	1	3	1	3	1	2	2	2	2	2	2	2	2	2	2	2	2	2	2	2	2	1	1	1	1	1	13	2	12	3	12	3	3	1	1	1	1	23	20	7	7	1	1	1	1	1	1	1	7
Middle	1	3	1	2	1	2	2	2	1	2	2	2	2	2	2	2	2	2	2	1	2	2	2	2	2	2	14	2	12	3	14	3	2	2	3	3	2	23	5	7	6	1	1	1	1	1	1	1	7
Middle	1	3	1	3	1	2	2	2	2	2	2	2	2	2	2	2	2	2	2	2	2	2	3	2	3	2	15	2	15	4	14	3	3	2	4	2	4	11	2	7	7	1	2	1	1	1	1	1	8
Middle	1	3	1	2	1	2	2	2	2	2	2	2	2	2	2	2	2	2	2	2	2	2	2	2	2	2	14	2	14	4	14	3	1	3	3	3	3	21	1	7	7	1	1	1	1	1	1	1	7
Middle	1	3	1	3	1	3	2	3	2	2	2	2	2	3	4	3	3	1	1	1	1	1	1	1	1	1	15	2	12	3	13	3	2	3	4	2	3	23	#NULL!	#NULL!	7	1	1	1	1	1	1	1	7
Middle	1	3	1	3	1	2	2	2	2	2	2	2	2	2	2	2	2	2	2	2	2	2	2	2	2	2	14	2	14	4	14	3	1	3	3	3	3	23	10	6.3	7	1	1	1	1	1	1	2	8
Middle	1	3	1	2	1	3	3	3	3	4	4	1	4	4	2	3	3	3	2	1	2	2	2	2	2	2	21	3	16	4	18	3	3	2	4	2	3	24	#NULL!	10	7	1	1	1	1	1	1	1	7
Middle	1	3	1	2	1	3	2	3	2	2	3	3	3	2	3	2	3	2	3	2	3	2	3	2	3	3	20	3	16	4	18	3	2	3	3	3	3	23	30	6	7	1	1	1	1	1	1	1	7
Middle	1	3	1	4	1	2	2	2	2	2	2	3	3	2	2	2	2	2	2	2	2	1	2	2	1	1	15	2	14	4	12	3	2	2	4	2	4	23	#NULL!	6.3	7	2	1	1	1	1	1	1	8
Middle	1	3	1	5	1	2	2	2	2	2	2	2	2	2	2	2	2	2	2	2	2	2	2	3	3	2	14	2	16	4	14	3	3	2	3	3	3	23	1	6	6	1	1	1	1	2	1	1	8
Middle	1	3	1	3	1	2	2	2	2	2	2	2	2	2	2	2	2	2	2	2	2	2	2	2	2	2	14	2	14	4	14	3	3	2	3	3	4	22	5	#NULL!	7	1	1	1	1	1	1	1	7
Middle	1	3	1	3	1	2	2	1	1	2	1	1	1	2	1	1	1	1	1	1	1	1	1	1	1	1	8	1	9	2	8	2	4	2	4	1	4	#NULL!	10	8	7	1	1	1	1	1	1	1	7
Middle	1	3	1	2	1	1	1	1	1	1	1	1	1	2	1	1	1	1	1	1	1	1	1	1	1	1	7	1	8	2	7	1	5	1	5	1	5	23	10	7	7	1	1	1	1	1	1	1	7
Middle	1	3	1	1	1	1	1	1	1	1	1	1	1	1	1	1	1	1	1	1	1	1	1	1	1	1	7	1	7	2	7	1	1	1	1	1	1	9	20	6	6	1	1	1	1	1	1	1	7
Middle	1	3	1	3	1	1	2	1	1	1	1	1	2	1	1	1	2	1	1	1	1	1	1	2	1	1	9	1	9	2	7	1	4	1	5	1	5	#NULL!	30	#NULL!	7	1	1	1	1	1	2	1	8
Middle	1	3	1	2	1	1	1	1	1	1	1	1	1	1	1	1	1	1	1	1	1	1	1	1	1	1	7	1	7	2	7	1	4	1	5	2	5	21	20	7	7	1	2	1	1	1	2	1	9
Middle	1	3	1	3	1	2	2	2	1	1	1	1	1	1	1	1	1	1	1	1	1	1	1	1	1	1	8	1	8	2	8	2	4	3	4	3	4	12	#NULL!	7	7	2	1	1	1	1	1	1	8
Middle	1	3	1	1	1	2	2	2	1	1	1	1	1	1	1	1	1	1	1	1	1	1	2	1	1	1	9	1	8	2	8	2	2	2	4	2	3	23	30	7	7	2	1	1	1	1	1	1	8
Middle	1	3	1	1	1	1	1	1	1	1	1	1	1	1	1	1	1	1	1	1	1	1	1	1	1	1	7	1	7	2	7	1	5	1	5	1	5	6	6	6	6	1	1	1	1	1	1	1	7
Middle	1	3	1	3	1	1	1	1	1	1	1	1	1	1	1	1	1	1	1	1	1	1	1	1	1	1	7	1	7	2	7	1	4	1	5	1	5	11	30	6	2	1	1	3	1	1	1	1	9
Middle	1	3	1	2	1	1	1	1	1	1	1	1	1	1	1	1	1	1	1	1	1	1	1	1	1	1	7	1	7	2	7	1	2	1	2	1	2	23	#NULL!	7	6	1	1	1	1	1	1	1	7
Middle	1	3	1	3	1	1	2	1	1	1	1	1	1	2	1	1	2	1	1	1	1	1	1	1	1	1	8	1	9	2	7	1	4	1	4	1	4	23	20	7	7	1	2	1	1	1	1	1	8
Middle	1	3	1	3	1	1	1	1	1	1	1	1	1	1	1	1	1	1	1	1	1	1	1	1	1	1	7	1	7	2	7	1	3	2	4	2	4	22	10	8	7	1	1	1	1	1	1	1	7
Middle	1	3	1	3	1	1	1	1	1	1	1	1	1	1	1	1	1	1	1	1	1	1	1	1	1	1	7	1	7	2	7	1	3	1	4	1	5	24	5	7	6	1	1	1	1	1	1	1	7
Middle	1	3	1	3	1	1	1	1	1	1	1	1	1	1	1	1	1	1	1	1	1	1	1	1	1	1	7	1	7	2	7	1	4	1	5	1	5	22	10	6	7	1	1	1	1	1	1	1	7
Middle	1	3	1	3	1	2	1	1	1	2	1	1	1	1	1	1	1	1	1	1	1	1	1	1	1	1	8	1	7	2	8	2	4	2	4	1	4	22	10	#NULL!	6	1	1	2	1	1	1	1	8
Middle	1	3	1	3	1	1	1	1	1	1	1	1	1	1	1	1	1	1	1	1	1	1	1	1	1	1	7	1	7	2	7	1	5	1	5	1	5	24	#NULL!	6	6	1	1	1	1	1	1	1	7
Middle	1	3	1	1	1	1	1	1	1	1	1	1	1	1	1	1	1	1	1	1	1	1	1	1	1	1	7	1	7	2	7	1	3	1	5	1	5	23	120	7	7	1	1	1	1	1	1	1	7
Middle	1	3	1	2	1	1	1	1	1	1	1	1	1	1	1	1	1	1	1	1	1	1	1	1	1	1	7	1	7	2	7	1	3	1	4	1	5	23	5	7	7	1	1	1	1	1	1	1	7
Middle	1	3	1	3	1	1	2	1	1	2	1	1	1	2	1	1	1	1	1	1	1	2	1	1	1	1	7	1	9	2	9	2	3	1	5	1	4	22	5	6	7	1	1	1	1	2	1	2	9
Middle	2	3	1	2	1	4	4	4	3	3	3	1	2	4	2	2	2	2	2	1	2	1	2	2	2	1	17	3	17	4	15	3	3	2	5	1	4	23	10	7	7	2	1	1	1	1	1	2	9
Middle	2	3	1	2	1	3	3	3	3	3	1	1	3	2	2	2	3	3	3	1	2	1	1	1	1	2	16	2	12	3	16	3	2	2	4	3	3	12	5	8	7	1	1	1	1	1	1	1	7
Middle	2	3	1	1	1	2	2	2	2	2	2	2	2	2	2	2	2	2	2	2	2	2	2	2	2	2	14	2	14	4	14	3	2	2	4	4	4	24	30	#NULL!	7	2	2	1	1	1	1	1	9
Middle	2	3	1	2	1	3	3	3	3	1	1	1	1	3	3	3	3	3	3	3	3	3	3	3	3	3	17	3	19	4	19	4	3	1	1	1	1	21	10	7	2	1	1	1	1	1	1	1	7
Middle	2	3	1	4	1	3	1	2	1	2	2	2	2	2	2	2	2	2	2	2	2	2	2	2	2	2	15	2	12	3	14	3	2	3	5	3	4	24	10	9	7	1	1	1	1	1	1	1	7
Middle	2	3	1	1	1	3	3	3	3	3	3	1	3	1	1	1	1	1	1	1	1	1	1	1	1	1	13	2	11	3	11	2	4	3	3	3	3	10	30	9	6	1	1	1	1	1	1	1	7
Middle	2	3	1	1	1	2	2	2	1	2	2	2	2	2	1	1	2	1	1	1	1	2	1	1	2	1	11	1	11	3	10	2	4	1	3	1	5	22	30	7	1	1	1	1	1	1	1	1	7
Middle	2	3	1	2	1	4	3	3	2	3	2	3	3	3	3	3	3	3	3	3	3	1	2	2	2	2	20	3	18	4	18	3	3	3	3	3	3	11	30	6.3	6	2	1	1	1	1	1	2	9
Middle	2	3	1	1	1	2	3	2	1	2	1	1	1	1	2	1	1	2	1	1	1	2	1	1	1	1	8	1	9	2	12	3	3	2	3	2	4	#NULL!	20	7.3	7	2	1	1	1	1	1	2	9
Middle	2	3	1	2	1	3	3	3	3	3	3	3	3	3	3	3	3	3	3	2	3	2	2	2	2	2	20	3	18	4	19	4	3	3	4	3	4	22	30	8	7	3	1	1	1	1	1	1	9
Middle	2	3	1	2	1	2	2	2	2	2	2	2	2	2	2	2	2	2	2	2	2	2	2	2	1	2	14	2	13	3	14	3	2	2	3	2	3	#NULL!	20	#NULL!	7	1	1	1	1	1	1	1	7
Middle	2	3	1	2	1	4	2	1	2	2	2	1	1	3	3	2	2	2	2	2	1	1	1	2	2	1	14	2	14	4	11	2	4	2	3	1	3	23	15	7	7	1	1	1	1	1	1	1	7
Middle	2	3	1	1	1	2	2	2	2	2	2	2	2	2	2	2	2	2	2	1	1	1	1	1	1	1	13	2	11	3	11	2	3	4	4	4	4	22	5	#NULL!	7	1	2	1	1	1	1	1	8
Middle	2	3	1	3	1	2	2	2	3	2	2	2	2	3	2	2	3	3	3	2	3	1	1	2	1	1	15	2	15	4	14	3	2	3	3	4	2	23	20	9	6	1	3	1	1	1	1	1	9
Middle	2	3	1	2	1	2	2	1	1	2	1	1	1	1	1	1	1	1	1	1	2	1	1	1	1	2	8	1	8	2	10	2	3	3	4	3	3	24	10	7	7	1	1	1	1	1	1	1	7
Middle	2	3	1	3	1	2	2	1	1	3	1	2	2	3	2	2	2	2	2	1	1	2	3	1	1	1	14	2	11	3	12	3	2	2	4	3	3	23	15	7	7	2	1	1	1	1	1	2	9
Middle	2	3	1	2	1	2	2	2	2	1	1	1	1	1	1	1	1	1	1	1	1	2	1	2	2	2	8	1	11	3	10	2	4	3	5	1	5	22	2	8	7	1	3	1	1	1	1	1	9
Middle	2	3	1	4	1	2	2	1	2	2	1	1	1	2	1	2	1	2	1	1	2	1	1	1	1	1	9	1	10	3	10	2	2	1	4	1	5	24	5	#NULL!	6	1	2	1	1	2	1	1	9
Middle	2	3	1	1	1	1	1	2	2	3	2	2	1	2	2	2	2	2	2	2	2	2	2	2	2	2	12	1	13	3	15	3	5	2	3	2	4	23	10	#NULL!	7	1	1	1	1	1	1	1	7
Middle	2	3	1	4	1	2	1	2	2	2	2	2	2	2	2	2	2	2	2	2	2	2	2	2	2	2	14	2	13	3	14	3	5	1	5	1	5	23	#NULL!	#NULL!	7	1	1	1	1	1	1	1	7
Middle	2	3	1	2	1	2	3	2	1	2	1	2	2	3	2	2	2	2	2	1	1	2	2	3	3	2	13	2	16	4	13	3	3	2	4	3	4	23	20	8	7	2	1	1	1	1	1	1	8
Middle	2	3	1	2	1	3	3	3	3	3	2	1	1	1	1	1	1	1	1	1	1	1	1	1	1	1	10	1	11	3	11	2	4	2	2	3	5	22	20	7	7	1	1	1	1	1	1	1	7
Middle	2	3	1	2	1	3	3	3	3	3	3	3	3	3	3	3	3	2	2	2	2	2	2	2	2	2	19	3	18	4	17	3	3	3	3	3	3	22	5	7	7	1	1	1	1	1	1	1	7
Middle	2	3	1	4	1	2	2	2	2	2	2	2	2	2	2	2	2	2	2	2	2	2	2	2	2	2	14	2	14	4	14	3	2	2	2	2	2	21	2	7	6	1	1	1	1	1	1	1	7
Middle	2	3	1	3	1	2	2	1	1	1	2	2	4	2	2	2	2	2	3	2	2	1	2	1	1	2	17	3	11	3	11	2	2	1	4	3	4	23.5	30	6	6	3	1	1	1	1	1	1	9
Middle	2	3	1	3	1	2	2	4	1	1	1	1	1	2	1	2	2	1	2	1	1	1	1	1	1	1	11	1	9	2	10	2	3	3	4	3	2	23	30	7	7	1	1	2	1	1	1	2	9
Middle	2	3	1	2	1	1	1	1	1	1	1	1	1	1	1	1	1	1	2	1	2	3	1	1	1	1	8	1	7	2	10	2	3	2	5	1	5	21	30	7.3	7	1	1	2	1	1	1	2	9
Middle	2	3	1	2	1	1	1	2	1	2	2	1	1	2	2	1	1	2	1	1	1	1	1	1	1	1	8	1	8	2	11	2	3	1	3	3	3	23	3	7.3	7	2	2	1	1	1	1	1	9
Middle	2	3	1	2	1	2	2	2	2	2	2	2	2	2	2	2	2	2	2	2	2	2	2	2	2	2	14	2	14	4	14	3	5	3	3	3	3	23	10	#NULL!	7	1	1	1	1	1	1	1	7
Middle	2	3	1	1	1	2	2	2	2	2	2	2	2	2	2	2	2	2	2	2	2	2	2	2	2	2	14	2	14	4	14	3	2	3	4	2	4	24	60	7	7	3	1	1	1	1	1	1	9
Middle	2	3	1	3	1	3	2	1	2	2	3	1	4	3	2	2	1	2	3	1	4	2	2	2	2	4	18	3	13	3	17	3	2	2	3	3	3	23	5	#NULL!	7	1	2	1	1	1	1	1	8
Middle	2	3	1	3	1	2	1	1	1	2	1	1	2	3	1	2	2	2	2	2	2	1	2	2	1	1	13	2	11	3	10	2	3	2	5	3	4	1	#NULL!	9	7	3	1	1	1	1	1	1	9
Middle	2	3	1	2	1	2	3	2	2	2	3	3	2	2	3	2	2	3	2	1	2	2	1	1	1	2	14	2	13	3	16	3	2	3	2	2	4	#NULL!	#NULL!	#NULL!	6	1	1	3	1	1	1	1	9
Middle	2	3	1	3	1	2	2	2	2	2	2	2	2	3	2	2	2	2	2	2	2	1	1	2	1	2	13	2	14	4	13	3	3	2	4	3	3	23	5	8	7	3	1	1	1	1	1	1	9
Middle	2	3	1	2	1	2	2	2	2	2	2	2	2	2	2	2	2	2	2	2	2	1	2	2	2	2	14	2	14	4	13	3	2	3	3	3	3	23	10	7	7	1	1	1	1	1	1	1	7
Middle	2	3	1	3	1	2	2	2	2	2	2	2	2	2	2	2	2	2	2	2	2	2	2	2	2	2	14	2	14	4	14	3	2	3	4	3	3	23	30	8	7	2	1	2	1	1	1	1	9
Middle	2	3	1	3	1	2	2	2	1	2	1	1	2	1	1	1	1	1	1	1	1	2	2	1	1	2	10	1	8	2	11	2	3	2	4	2	4	23	#NULL!	7	7	1	2	1	1	1	1	2	9
Middle	2	3	1	3	1	1	3	2	1	2	1	1	1	2	2	1	2	1	2	1	1	1	1	1	1	2	9	1	10	3	11	2	2	2	4	2	4	22	15	#NULL!	7	1	1	1	1	1	2	1	8
Middle	2	3	1	4	1	3	3	3	3	3	3	3	3	3	1	2	2	1	2	1	1	1	2	1	2	1	17	3	16	4	11	2	3	2	3	1	5	12	30	7	7	1	1	3	1	1	1	1	9
Middle	2	3	1	1	1	2	3	3	1	2	2	2	2	4	3	3	2	2	3	2	3	3	2	2	2	4	16	2	16	4	20	4	2	2	2	2	3	#NULL!	10	6.3	7	1	1	3	1	1	1	1	9
Middle	2	3	1	2	1	2	2	1	1	2	1	1	2	1	1	1	1	2	1	1	1	2	2	1	1	1	10	1	8	2	10	2	3	1	5	1	5	23	60	7	7	2	1	2	1	1	1	1	9
Middle	2	3	1	1	1	2	2	2	2	2	2	2	2	2	2	2	2	2	2	2	2	2	2	2	2	2	14	2	14	4	14	3	4	2	4	2	4	23	30	7	7	2	2	1	1	1	1	1	9
Middle	2	3	1	1	1	2	2	2	2	2	2	2	2	2	2	2	2	2	2	2	2	2	2	2	2	2	14	2	14	4	14	3	4	2	4	2	4	22	30	7	7	1	1	1	1	1	1	1	7
Middle	2	3	1	2	1	2	2	2	2	2	2	2	2	4	3	3	3	3	3	3	2	1	2	2	2	2	17	3	17	4	15	3	2	2	4	1	4	23	10	7	6	1	1	2	1	1	1	1	8
Middle	2	3	1	2	1	3	3	2	2	2	3	2	3	3	3	3	3	3	2	3	3	1	1	3	3	3	18	3	19	4	17	3	2	2	4	3	3	23	#NULL!	7	7	1	1	1	1	1	2	2	9
Middle	2	3	1	3	1	2	2	2	2	2	2	2	2	2	2	2	2	2	2	2	2	2	2	2	2	2	14	2	14	4	14	3	3	3	3	3	3	12	10	7	7	1	1	3	1	1	1	1	9
Middle	2	3	1	1	1	2	1	1	1	2	2	1	1	2	1	2	2	2	2	2	2	1	1	1	1	2	12	1	9	2	11	2	4	1	5	1	5	23	10	7	7	2	1	1	1	1	1	1	8
Middle	2	3	1	2	1	2	2	2	2	2	2	2	2	2	2	2	2	2	2	2	2	2	2	2	2	2	14	2	14	4	14	3	2	2	2	2	2	#NULL!	20	6	6	1	2	2	1	1	1	1	9
Middle	2	3	1	3	1	1	1	1	1	1	1	1	1	2	2	2	2	2	2	2	2	2	2	2	1	2	11	1	10	3	12	3	2	2	3	1	4	22	60	#NULL!	7	3	1	1	1	1	1	1	9
Middle	2	3	1	1	1	2	2	2	2	2	2	2	3	3	2	2	2	3	2	2	2	2	2	2	2	3	15	2	15	4	16	3	3	2	5	1	4	23	10	6	7	1	1	1	1	1	1	1	7
Middle	2	3	1	3	1	2	2	2	2	2	2	2	2	2	1	2	2	2	2	2	2	1	2	2	2	1	14	2	14	4	11	2	3	2	3	3	3	#NULL!	#NULL!	#NULL!	7	1	1	1	1	1	1	2	8
Middle	2	3	1	1	1	3	3	3	3	3	2	1	2	3	1	2	2	1	2	2	1	1	2	1	1	2	15	2	14	4	12	3	1	1	2	3	1	24	5	7	6	2	1	1	1	1	1	1	8
Middle	2	3	1	4	1	3	3	2	3	3	1	1	1	1	1	1	1	1	1	1	1	1	1	1	1	1	9	1	11	3	10	2	2	2	4	3	3	12	5	7	7	1	1	1	1	1	1	1	7
Middle	2	3	1	3	1	2	1	1	1	2	1	1	1	1	1	1	1	1	2	1	1	1	2	1	1	1	10	1	7	2	8	2	4	2	4	3	3	22	20	#NULL!	7	1	2	1	1	1	1	2	9
Middle	2	3	1	2	1	1	1	1	1	1	1	1	1	1	1	1	1	1	1	1	1	1	1	1	1	1	7	1	7	2	7	1	4	2	4	2	4	23	20	7.3	7	1	1	1	1	1	1	1	7
Middle	2	3	1	2	1	1	1	1	1	1	1	1	1	1	1	1	1	1	1	1	1	1	1	1	1	1	7	1	7	2	7	1	3	2	4	2	3	2	2	8	6	1	1	1	1	1	1	1	7
Middle	2	3	1	2	1	3	2	1	1	1	1	1	1	1	1	1	1	1	1	1	1	1	1	1	1	1	9	1	8	2	7	1	3	1	5	1	5	12	5	8	7	1	1	1	1	1	1	1	7
Middle	2	3	1	1	1	3	1	1	2	3	1	1	3	2	1	1	1	1	1	1	1	1	3	2	1	1	13	2	10	3	9	2	2	3	4	4	2	24	30	7	7	2	2	1	1	1	1	1	9
Middle	2	3	1	2	1	2	2	1	1	1	2	2	2	4	2	2	2	1	2	1	1	1	2	1	1	1	14	2	12	3	8	2	4	2	4	1	5	22	5	7	7	1	2	1	1	1	1	1	8
Middle	2	3	1	3	1	1	1	1	1	1	1	1	1	1	1	1	1	1	1	1	1	1	1	1	1	1	7	1	7	2	7	1	4	2	2	2	5	22	15	7	7	1	1	1	2	1	1	1	8
Middle	2	3	1	1	1	1	1	1	1	1	1	1	1	1	1	1	1	1	1	1	1	1	1	1	1	1	7	1	7	2	7	1	3	1	5	1	5	0	1	10	6	1	1	1	1	1	1	1	7
Middle	2	3	1	2	1	1	2	1	1	1	1	1	1	2	1	1	1	1	1	1	1	1	1	1	1	1	7	1	9	2	7	1	5	1	5	1	5	#NULL!	120	#NULL!	7	2	1	1	1	1	1	1	8
Middle	2	3	1	2	1	1	1	1	1	1	1	1	2	1	1	1	2	1	1	1	2	1	1	1	1	1	9	1	7	2	8	2	3	1	5	1	5	23	10	7	7	1	1	1	1	1	1	1	7
Middle	2	3	1	3	1	1	1	1	1	1	1	1	1	1	1	1	1	1	1	1	1	1	1	1	1	1	7	1	7	2	7	1	3	1	5	1	4	22	10	7	7	1	1	2	1	1	1	1	8
Middle	2	3	1	2	1	1	2	1	2	2	1	1	1	1	1	1	1	1	1	1	1	1	1	1	1	1	7	1	9	2	8	2	3	3	3	3	3	#NULL!	#NULL!	7	6	1	1	1	1	1	1	1	7
Middle	2	3	1	4	1	1	2	1	1	2	1	1	1	2	1	1	1	1	1	1	1	1	1	1	1	1	7	1	9	2	8	2	4	2	4	1	5	#NULL!	5	#NULL!	7	2	1	1	1	1	2	1	9
Middle	2	3	1	3	1	2	3	1	1	1	1	1	1	1	1	1	1	1	1	1	1	1	1	1	1	1	8	1	9	2	7	1	4	1	5	1	5	22	#NULL!	#NULL!	7	1	1	1	1	1	1	1	7
Middle	2	3	1	2	1	1	1	1	1	1	1	1	1	1	1	1	1	1	1	1	1	1	1	1	1	1	7	1	7	2	7	1	2	3	3	3	3	22	60	8	6	1	1	1	1	1	1	1	7
Middle	2	3	1	1	1	1	2	3	1	1	1	1	1	1	1	1	1	1	1	1	1	1	1	1	1	1	7	1	8	2	9	2	3	2	5	2	5	23	30	6	6	2	2	1	1	1	1	1	9
Middle	2	3	1	2	1	2	2	1	1	1	1	1	1	1	1	1	1	1	1	1	1	1	1	1	1	1	8	1	8	2	7	1	5	3	5	2	4	#NULL!	10	#NULL!	7	1	1	1	1	1	2	2	9
Middle	2	3	1	3	1	2	2	1	1	1	2	1	1	2	1	1	1	1	2	1	1	1	1	1	1	1	10	1	9	2	7	1	3	2	4	1	4	22	10	7.3	7	2	2	1	1	1	1	1	9
Middle	2	3	1	4	1	1	1	1	1	1	1	1	1	1	1	1	1	1	1	1	1	1	1	1	1	1	7	1	7	2	7	1	2	1	1	1	5	24	60	7	7	3	1	1	1	1	1	1	9
Middle	2	3	1	1	1	1	1	1	1	1	1	1	2	2	1	2	1	1	1	1	1	2	2	2	2	1	10	1	10	3	8	2	3	3	3	3	3	12	30	8	7	1	1	1	1	1	1	1	7
Middle	2	3	1	3	1	1	1	1	1	1	1	1	1	2	1	1	1	1	1	1	1	1	1	1	1	1	7	1	8	2	7	1	5	4	4	1	4	22	5	6.3	7	1	1	1	1	1	1	1	7
Middle	2	3	1	1	1	1	1	1	1	1	1	1	1	1	1	1	1	1	1	1	1	1	1	1	1	1	7	1	7	2	7	1	4	1	5	1	5	#NULL!	#NULL!	#NULL!	7	1	1	1	1	1	1	1	7
Middle	2	3	1	1	1	3	1	1	1	1	1	1	4	1	2	3	3	2	1	2	1	1	1	1	1	1	16	2	8	2	9	2	2	2	4	1	3	23	120	#NULL!	7	3	1	1	1	1	1	1	9
Middle	2	3	1	1	1	1	1	1	1	2	1	1	1	1	1	1	1	1	1	1	1	1	1	1	1	1	7	1	7	2	8	2	5	1	1	1	5	#NULL!	5	8	1	1	1	2	1	1	1	1	8
Middle	2	3	1	3	1	1	1	1	1	1	1	1	1	1	1	1	1	1	1	1	1	1	1	1	1	1	7	1	7	2	7	1	5	1	1	1	1	22	10	7	5	1	1	1	1	1	1	1	7
Middle	2	3	1	2	1	2	2	1	1	1	1	1	1	2	1	1	1	1	1	1	1	1	1	1	1	1	8	1	9	2	7	1	3	3	3	1	4	11	15	#NULL!	7	1	1	2	1	1	1	1	8
Middle	2	3	1	3	1	3	2	1	1	1	1	1	1	2	1	1	1	1	1	1	1	1	1	1	1	1	9	1	9	2	7	1	3	1	4	1	4	22.5	10	#NULL!	7	2	1	2	1	1	1	1	9
Middle	2	3	1	3	1	2	3	1	2	1	1	1	2	1	1	1	1	2	1	1	1	1	1	1	1	1	9	1	10	3	8	2	2	2	3	2	4	23	20	6	7	2	1	1	1	1	2	1	9
Middle	2	3	1	2	1	1	1	1	1	1	1	1	1	1	1	1	1	1	1	1	1	1	1	1	1	1	7	1	7	2	7	1	5	2	5	1	5	22	20	6	7	1	1	1	1	1	1	1	7
Middle	2	3	1	2	1	1	1	1	1	1	1	1	1	1	1	1	1	1	1	1	1	1	1	1	1	1	7	1	7	2	7	1	5	1	5	1	5	23	10	8	7	1	2	1	1	1	1	1	8
Middle	2	3	1	3	1	1	2	1	1	1	1	1	1	2	1	1	1	1	1	1	1	1	1	1	1	1	7	1	9	2	7	1	3	2	3	1	5	23	#NULL!	8	7	1	1	1	1	1	1	1	7
Middle	2	3	1	2	1	1	1	1	1	1	1	1	1	1	1	1	1	1	1	1	1	1	1	1	1	1	7	1	7	2	7	1	5	2	2	2	4	21	1	6	6	1	1	1	1	1	1	1	7
Middle	2	3	1	2	1	2	1	1	1	1	1	1	1	1	1	1	1	1	1	1	1	1	1	1	1	1	8	1	7	2	7	1	3	1	5	1	5	20	#NULL!	#NULL!	2	2	1	2	1	1	1	1	9
Middle	2	3	1	3	1	1	1	1	1	1	1	1	1	1	1	1	1	1	1	1	1	1	1	1	1	1	7	1	7	2	7	1	5	1	5	1	5	23	1	8	7	1	1	1	1	1	1	1	7
Middle	2	3	1	2	1	1	1	1	1	2	1	1	1	1	1	1	1	1	1	1	1	1	1	1	1	1	7	1	7	2	8	2	5	2	4	1	4	#NULL!	#NULL!	#NULL!	7	1	1	2	1	1	1	1	8
Middle	2	3	1	1	1	1	1	1	1	1	1	1	1	1	1	1	1	1	1	1	1	1	1	1	1	1	7	1	7	2	7	1	3	1	1	1	1	23	#NULL!	#NULL!	6	1	1	1	1	1	1	1	7
Middle	2	3	1	1	1	1	1	1	1	1	1	1	1	1	1	1	1	1	1	1	1	1	1	1	1	1	7	1	7	2	7	1	3	3	3	3	4	23	30	#NULL!	7	2	1	1	1	1	1	1	8
Middle	2	3	1	3	1	1	1	1	1	1	1	1	1	1	1	1	1	1	1	1	1	1	1	1	1	1	7	1	7	2	7	1	3	1	1	1	1	#NULL!	#NULL!	#NULL!	4	1	1	1	1	1	1	1	7
Middle	2	3	1	2	1	2	2	2	1	1	1	1	1	2	1	1	1	1	2	1	1	1	1	2	1	1	9	1	10	3	8	2	3	1	5	1	5	23	10	7	7	2	2	1	1	1	1	1	9
Middle	2	3	1	1	1	3	3	1	1	2	1	1	1	1	1	1	1	1	1	1	1	1	2	1	1	1	10	1	9	2	8	2	2	3	3	3	3	9	10	9	6	1	1	1	1	1	1	1	7
Middle	2	3	1	3	1	3	1	1	1	1	1	1	1	1	1	1	1	1	1	1	1	1	1	1	1	1	9	1	7	2	7	1	5	1	5	1	5	23	5	#NULL!	5	1	3	1	1	1	1	1	9
Middle	2	3	1	1	1	1	1	1	1	1	1	1	1	1	1	1	1	1	1	1	1	1	1	1	1	1	7	1	7	2	7	1	3	3	3	3	3	24	#NULL!	7	7	1	1	1	1	1	1	1	7
Middle	2	3	1	2	1	1	1	1	1	1	1	1	1	1	1	1	1	1	1	1	1	1	1	1	1	1	7	1	7	2	7	1	3	1	5	1	4	22	#NULL!	#NULL!	7	1	1	1	1	1	1	1	7
Middle	2	3	1	1	1	2	1	2	2	2	2	1	1	2	1	1	1	1	1	1	1	1	1	1	1	1	9	1	9	2	9	2	4	1	5	1	5	#NULL!	5	#NULL!	7	1	1	1	1	1	1	1	7
Middle	2	3	1	1	1	1	1	1	1	2	1	1	2	2	1	1	1	1	1	1	1	1	1	1	1	2	8	1	8	2	9	2	2	3	3	3	3	24	30	6	6	3	1	1	1	1	1	1	9
Middle	2	3	1	3	1	1	1	1	1	1	1	1	1	2	1	1	1	1	4	1	1	3	2	2	1	1	11	1	9	2	9	2	4	1	5	1	5	#NULL!	#NULL!	7.3	7	1	2	1	1	1	1	1	8
Middle	2	3	1	3	1	4	1	1	1	1	1	1	1	1	1	1	1	1	1	1	1	1	1	1	1	1	10	1	7	2	7	1	3	1	4	1	4	22	30	6	7	1	1	1	1	1	1	1	7
Middle	2	3	1	4	1	2	1	1	1	1	1	1	1	1	1	1	1	1	1	1	1	1	1	1	1	1	8	1	7	2	7	1	4	3	3	2	4	24	3	7	7	1	1	1	1	1	1	1	7
Middle	2	3	1	3	1	1	1	1	1	1	1	1	1	1	1	1	1	1	1	1	1	1	1	1	1	1	7	1	7	2	7	1	5	1	5	1	5	23	10	#NULL!	7	1	2	1	1	1	1	1	8
Middle	2	3	1	3	1	1	1	1	1	2	1	1	2	3	1	2	1	1	1	1	1	1	3	2	2	1	11	1	11	3	8	2	2	2	4	2	4	23	5	7	7	1	1	1	1	1	1	1	7
Middle	2	3	1	3	1	2	2	1	1	1	1	1	1	2	1	1	1	1	2	1	1	1	1	1	1	1	9	1	9	2	7	1	3	2	4	2	4	23	10	7	7	1	1	1	1	1	1	1	7
Middle	2	3	1	3	1	1	1	1	1	2	1	1	1	1	1	1	1	1	1	1	1	1	1	1	1	1	7	1	7	2	8	2	2	2	2	2	4	23	20	7.3	6	2	1	1	1	1	1	1	8
Middle	2	3	1	2	1	2	2	1	1	2	1	1	1	1	1	1	1	2	1	1	1	1	1	1	1	1	8	1	8	2	9	2	2	1	3	4	3	23	5	7	6	1	1	1	1	1	1	2	8
Middle	2	3	1	1	1	2	2	1	1	1	1	2	2	1	1	1	1	1	1	1	1	1	1	1	1	2	9	1	9	2	8	2	4	2	4	3	4	24	15	9	7	1	1	1	1	1	1	1	7
Middle	2	3	1	2	1	2	2	1	1	1	1	1	1	2	2	1	1	1	1	1	1	1	1	1	1	1	8	1	9	2	8	2	2	3	3	3	4	22	20	#NULL!	7	1	2	2	1	1	1	1	9
Middle	2	3	1	1	1	1	1	1	1	1	1	1	1	1	1	1	1	1	1	1	1	1	1	1	1	1	7	1	7	2	7	1	5	3	3	3	4	24	20	7	7	1	1	1	1	1	1	1	7
Middle	2	3	1	3	1	1	1	1	1	1	1	1	1	2	1	2	1	1	2	1	1	1	1	1	1	1	9	1	8	2	7	1	3	2	4	2	4	22	15	7	7	2	1	1	1	1	1	1	8
Middle	2	3	1	4	1	1	1	1	1	1	1	1	1	1	1	1	1	1	1	1	1	1	1	1	1	1	7	1	7	2	7	1	4	1	5	1	5	23	#NULL!	#NULL!	7	1	1	1	1	1	1	1	7
Middle	2	3	1	2	1	2	2	1	1	2	1	1	1	2	1	1	1	1	2	1	1	1	2	1	1	1	10	1	9	2	8	2	3	2	4	2	3	22	30	8	7	1	1	1	1	1	1	1	7
Middle	2	3	1	3	1	1	2	1	1	2	1	1	1	1	1	1	1	1	1	1	1	1	1	1	1	1	7	1	8	2	8	2	4	1	5	1	4	24	5	7.3	7	1	1	1	1	1	1	1	7
Middle	2	3	1	3	1	2	1	2	1	1	1	1	2	2	1	1	1	1	1	1	1	1	2	1	1	2	10	1	8	2	9	2	3	4	3	2	4	23	30	7	6	2	1	1	1	1	1	1	8
Middle	2	3	1	3	1	1	1	1	1	1	1	1	1	1	1	1	1	1	1	1	1	1	1	1	1	1	7	1	7	2	7	1	4	1	4	1	4	22	40	7	7	1	1	1	1	1	1	1	7
Middle	2	3	1	3	1	1	1	1	1	1	1	1	1	1	1	1	1	1	1	1	1	1	1	1	1	1	7	1	7	2	7	1	4	1	1	1	1	22	10	7	7	1	1	1	1	1	1	1	7
Middle	2	3	1	2	1	1	1	1	1	1	1	1	1	1	1	1	1	1	1	1	1	1	1	1	1	1	7	1	7	2	7	1	3	1	1	1	1	22	30	6	7	1	1	1	1	1	1	1	7
Middle	2	3	1	3	1	1	1	1	1	1	1	1	1	1	1	1	1	1	1	1	1	1	1	1	1	1	7	1	7	2	7	1	3	1	5	1	3	24	#NULL!	7	7	1	3	1	1	1	1	1	9
Middle	2	3	1	4	1	2	2	1	1	2	2	1	3	3	1	1	1	1	1	1	1	1	2	1	1	1	12	1	10	3	8	2	3	2	4	3	4	1	10	8	6	1	1	1	1	1	1	1	7
Middle	2	3	1	5	1	1	1	1	1	1	1	1	1	1	1	1	1	1	1	1	1	1	1	1	1	1	7	1	7	2	7	1	3	1	5	1	5	23	30	7	7	2	1	2	1	1	1	1	9
Middle	2	3	1	2	1	1	1	1	1	1	1	1	1	1	1	1	1	1	1	1	1	1	1	1	1	1	7	1	7	2	7	1	2	1	5	1	5	23	10	7	7	1	1	1	1	1	1	1	7
Middle	2	3	1	3	1	2	2	1	1	1	1	1	1	1	1	1	1	1	1	1	1	1	1	1	1	1	8	1	8	2	7	1	2	1	5	3	4	23	30	6	6	2	1	1	1	1	1	1	8
Middle	2	3	1	1	1	1	1	1	1	1	1	1	1	1	1	1	1	1	1	1	1	1	1	1	1	1	7	1	7	2	7	1	4	1	4	1	5	23	10	#NULL!	7	1	1	1	1	1	1	1	7
Middle	2	3	1	2	1	2	3	1	1	1	1	1	1	1	1	1	1	1	1	1	1	1	1	1	1	1	8	1	9	2	7	1	3	2	4	1	4	23	#NULL!	#NULL!	7	1	2	2	1	1	1	1	9
Middle	2	3	1	4	1	1	2	1	1	1	1	1	4	1	1	1	1	1	1	1	1	1	1	1	1	1	10	1	8	2	7	1	4	3	5	1	5	22	120	7	7	1	1	1	1	1	1	3	9
Middle	2	3	1	2	1	1	2	1	1	1	1	1	1	2	1	1	1	1	1	1	1	1	1	1	1	1	7	1	9	2	7	1	2	2	4	2	3	23	5	7	7	1	1	1	1	1	1	1	7
Middle	2	3	1	1	1	1	2	1	1	1	1	1	1	1	1	1	1	1	1	1	1	1	1	1	1	1	7	1	8	2	7	1	3	1	5	1	5	21	2	7	7	1	1	1	1	1	1	1	7
Middle	2	3	1	3	1	1	1	1	1	1	1	1	1	1	1	1	1	1	1	1	1	1	1	1	1	1	7	1	7	2	7	1	2	1	4	1	4	24	10	6	6	1	3	1	1	1	1	1	9
Middle	2	3	1	2	1	1	2	1	1	1	1	1	2	2	1	1	1	2	2	1	1	1	1	2	1	1	9	1	10	3	8	2	3	2	4	3	4	23	10	9	7	3	1	1	1	1	1	1	9
Middle	1	4	1	2	1	3	2	3	3	3	2	1	2	2	3	2	3	3	2	1	3	2	1	2	1	2	15	2	12	3	19	4	1	4	3	4	2	224	#NULL!	6.3	6	1	1	1	1	1	1	1	7
Middle	1	4	1	2	1	3	3	3	3	3	2	3	3	1	1	1	2	1	1	1	1	1	1	1	1	1	13	2	13	3	11	2	3	2	2	1	4	1	180	8	6	1	1	1	1	1	1	1	7
Middle	1	4	1	3	1	2	2	2	2	2	2	2	2	2	2	2	2	2	2	2	2	2	2	2	2	2	14	2	14	4	14	3	2	2	2	2	2	23	10	8	7	1	1	1	1	1	1	1	7
Middle	1	4	1	1	1	4	4	4	4	4	3	1	2	3	1	2	3	2	2	1	2	1	3	1	1	2	19	3	15	4	16	3	1	1	1	1	1	24	50	7	7	1	1	1	1	1	1	1	7
Middle	1	4	1	1	1	1	2	2	1	2	2	2	2	2	2	2	2	2	2	2	2	2	2	2	2	2	13	2	13	3	14	3	2	1	1	1	1	9	1	12	2	1	1	1	1	1	1	1	7
Middle	1	4	1	1	1	2	3	2	3	2	3	2	2	2	3	2	2	3	2	3	2	3	2	2	3	2	15	2	18	4	17	3	2	3	3	2	3	23	5	7	7	1	1	1	1	1	1	1	7
Middle	1	4	1	2	1	2	2	2	2	2	2	2	2	2	2	2	2	2	2	2	2	2	2	2	2	2	14	2	14	4	14	3	2	2	2	2	2	#NULL!	10	6	6	1	1	1	1	1	1	1	7
Middle	1	4	1	2	1	1	1	2	1	2	1	1	2	1	1	1	1	1	1	1	2	1	1	1	1	1	8	1	7	2	10	2	2	3	3	2	4	1	30	#NULL!	7	1	1	2	1	1	1	1	8
Middle	1	4	1	2	1	2	2	2	2	2	2	2	2	2	2	2	2	2	2	2	2	2	2	2	2	2	14	2	14	4	14	3	3	2	4	3	2	23	3	7	7	1	1	1	1	1	1	1	7
Middle	1	4	1	2	1	2	2	2	2	2	2	2	2	2	1	1	1	1	1	1	1	2	1	1	1	1	10	1	11	3	10	2	3	2	4	3	2	23	60	#NULL!	7	2	1	1	1	1	1	1	8
Middle	1	4	1	1	1	1	1	1	1	1	1	1	1	1	1	1	1	1	1	1	1	1	1	1	1	1	7	1	7	2	7	1	3	1	2	2	2	1	1	1	1	1	1	1	1	1	1	1	7
Middle	1	4	1	2	1	2	1	1	1	1	1	1	1	1	1	1	1	1	1	1	1	1	1	1	1	1	8	1	7	2	7	1	3	1	5	1	5	#NULL!	#NULL!	#NULL!	7	1	1	1	1	1	1	1	7
Middle	1	4	1	1	1	1	1	1	1	1	1	1	1	1	1	1	1	1	1	1	1	1	1	1	1	1	7	1	7	2	7	1	4	1	1	1	4	1	1	1	1	1	1	1	1	1	1	1	7
Middle	1	4	1	2	1	1	1	1	1	1	1	1	1	1	1	1	1	1	1	1	1	1	1	1	1	1	7	1	7	2	7	1	3	2	3	2	4	24	5	8	7	1	1	1	1	1	1	1	7
Middle	1	4	1	2	1	2	1	1	1	2	1	1	2	2	1	1	1	1	1	1	1	1	1	1	1	1	9	1	8	2	8	2	3	1	4	2	4	22	5	7	7	2	1	1	1	1	1	1	8
Middle	1	4	1	3	1	1	1	1	1	1	1	1	1	1	1	1	1	1	1	1	1	1	1	1	1	1	7	1	7	2	7	1	3	1	1	1	1	21	10	7	7	1	1	1	1	1	1	1	7
Middle	1	4	1	2	1	1	1	1	1	1	1	1	1	1	1	1	1	1	1	1	1	1	1	1	1	1	7	1	7	2	7	1	5	1	5	1	5	21	10	7	7	1	1	1	1	1	1	1	7
Middle	1	4	1	3	1	2	1	1	1	1	1	1	1	2	1	1	1	1	1	1	1	1	1	1	1	1	8	1	8	2	7	1	3	2	2	2	4	24	15	7	7	1	1	1	1	1	1	1	7
Middle	2	4	1	3	1	2	2	2	2	3	2	1	2	2	1	1	1	2	2	1	2	1	2	2	2	1	12	1	12	3	12	3	4	1	4	1	5	#NULL!	3	#NULL!	7	1	1	1	1	1	1	1	7
Middle	2	4	1	1	1	3	2	3	3	2	3	2	3	3	3	2	3	3	4	3	3	2	2	2	2	3	20	3	17	4	19	4	3	1	1	1	1	12	5	8	4	1	1	1	1	1	1	1	7
Middle	2	4	1	3	1	2	2	2	1	2	2	1	3	2	2	2	2	2	2	2	2	2	1	1	1	2	14	2	10	3	14	3	2	2	3	3	2	24	#NULL!	8	7	2	1	1	1	1	1	1	8
Middle	2	4	1	3	1	2	2	2	2	2	2	2	2	2	2	2	2	2	2	2	2	2	2	2	2	2	14	2	14	4	14	3	3	2	2	2	4	23	30	6	6	2	1	1	1	1	1	1	8
Middle	2	4	1	3	1	2	2	2	2	2	2	2	3	2	1	1	2	1	2	1	1	2	1	1	1	1	13	2	11	3	10	2	3	1	5	1	5	23	15	6.3	7	1	1	1	1	1	2	2	9
Middle	2	4	1	3	1	2	1	2	1	3	2	1	3	2	1	2	3	2	2	2	2	1	1	1	1	1	15	2	9	2	12	3	3	1	4	4	5	23	10	6.3	7	1	1	1	1	1	1	1	7
Middle	2	4	1	4	1	2	1	2	1	2	2	1	2	2	1	2	2	2	2	2	1	2	1	1	1	2	13	2	9	2	12	3	2	2	4	2	4	23	10	7	7	1	1	1	1	1	1	1	7
Middle	2	4	1	1	1	3	2	3	2	3	2	3	2	3	2	3	2	3	2	3	2	3	2	3	2	3	16	2	18	4	19	4	3	4	3	4	3	22	#NULL!	#NULL!	7	1	1	2	1	1	1	1	8
Middle	2	4	1	1	1	3	3	3	2	2	2	3	2	2	2	2	2	2	2	2	2	2	2	2	2	2	15	2	16	4	15	3	3	4	5	1	5	23	2	6	7	2	2	1	1	1	1	1	9
Middle	2	4	1	4	1	4	4	4	4	4	4	4	4	4	4	4	4	3	3	3	3	1	1	1	1	1	24	3	21	5	20	4	3	1	3	3	1	#NULL!	#NULL!	#NULL!	6	1	1	1	1	1	1	1	7
Middle	2	4	1	4	1	1	1	1	1	1	1	1	1	2	2	1	2	2	2	1	2	1	1	1	1	1	9	1	8	2	10	2	3	1	4	1	3	23	30	#NULL!	7	2	1	1	1	1	1	2	9
Middle	2	4	1	2	1	2	2	3	3	2	3	3	2	3	3	2	3	3	2	3	2	3	2	3	2	3	16	2	19	4	19	4	2	2	4	3	4	#NULL!	5	#NULL!	7	1	1	1	1	1	1	1	7
Middle	2	4	1	1	1	2	2	2	1	1	1	1	2	2	1	1	1	2	1	1	1	2	2	1	1	1	10	1	9	2	10	2	2	2	3	2	3	23	30	6	7	1	2	1	1	1	1	1	8
Middle	2	4	1	2	1	1	1	1	1	1	1	1	1	2	3	2	2	1	2	1	1	1	1	1	1	2	10	1	8	2	10	2	2	3	4	3	3	23	3	6	6	2	1	1	1	1	1	1	8
Middle	2	4	1	1	1	2	3	2	2	1	2	1	2	3	1	2	2	2	2	2	1	1	1	1	2	2	13	2	14	4	10	2	2	4	4	3	4	23	20	6	7	1	1	1	1	2	1	2	9
Middle	2	4	1	3	1	1	2	1	1	2	1	1	2	2	1	1	2	2	2	1	1	1	1	1	1	2	10	1	9	2	10	2	2	3	3	1	4	23	20	7	6	2	2	1	1	1	1	1	9
Middle	2	4	1	1	1	2	1	2	2	2	2	1	4	4	4	2	2	4	1	1	1	1	1	1	1	1	14	2	11	3	15	3	3	1	5	4	4	24	#NULL!	#NULL!	7	1	1	3	1	1	1	1	9
Middle	2	4	1	3	1	3	3	3	3	2	2	1	2	2	1	1	1	1	1	1	1	1	1	1	1	1	11	1	12	3	10	2	2	4	4	4	4	23	15	7	7	1	2	2	1	1	1	1	9
Middle	2	4	1	2	1	2	2	2	2	2	2	1	2	2	2	1	2	1	1	1	1	1	1	1	1	1	11	1	10	3	10	2	2	3	3	3	3	23	5	7	7	1	1	1	1	1	1	1	7
Middle	2	4	1	3	1	3	3	3	2	2	2	2	3	3	2	2	2	2	2	2	2	2	2	2	2	2	16	2	16	4	15	3	2	2	4	2	4	24	#NULL!	#NULL!	7	2	1	1	1	1	1	1	8
Middle	2	4	1	3	1	1	1	1	1	2	3	1	3	3	2	2	1	2	2	1	2	3	1	1	1	2	13	2	9	2	14	3	4	1	5	1	4	23	10	8	7	1	1	1	1	1	1	1	7
Middle	2	4	1	1	1	1	1	1	1	4	1	1	1	3	1	1	1	1	1	1	1	1	3	1	1	1	9	1	9	2	10	2	2	3	3	3	3	23	15	7	7	2	2	1	1	1	1	1	9
Middle	2	4	1	4	1	2	2	2	2	2	2	1	3	3	2	2	2	2	2	2	2	2	2	2	2	2	15	2	14	4	14	3	2	2	4	2	4	23	30	6	7	2	2	1	1	1	1	1	9
Middle	2	4	1	1	1	2	1	3	3	2	3	2	2	3	3	3	2	3	3	3	3	2	2	2	2	2	17	3	16	4	18	3	3	2	4	4	3	23	2	6	6	1	1	1	1	1	1	1	7
Middle	2	4	1	2	1	2	2	3	2	2	2	2	2	2	2	2	2	2	2	1	2	1	1	2	2	2	13	2	13	3	14	3	3	3	4	3	3	#NULL!	15	#NULL!	7	2	1	1	1	2	1	1	9
Middle	2	4	1	4	1	2	3	2	2	2	2	2	2	2	2	2	2	2	2	2	2	2	2	2	2	2	14	2	15	4	14	3	3	2	3	2	4	23	10	#NULL!	7	2	2	1	1	1	1	1	9
Middle	2	4	1	2	1	3	3	2	1	1	2	2	3	3	2	3	4	3	2	2	2	2	2	3	3	3	19	3	17	4	15	3	2	2	4	2	2	23	10	7	7	1	1	2	1	1	1	1	8
Middle	2	4	1	2	1	1	2	1	1	3	2	1	2	2	1	2	1	2	1	1	1	1	1	1	1	1	10	1	9	2	10	2	3	3	3	3	3	23	30	#NULL!	7	2	1	1	1	1	1	2	9
Middle	2	4	1	4	1	2	2	2	1	2	1	1	1	2	2	1	2	2	1	2	2	2	1	1	1	1	9	1	10	3	13	3	4	4	4	2	4	24	10	7	7	1	1	1	1	1	1	1	7
Middle	2	4	1	1	1	3	2	3	2	3	3	2	2	3	3	3	3	3	3	3	3	2	3	3	3	3	20	3	18	4	20	4	2	1	4	3	3	22	50	6	6	1	1	3	1	1	1	1	9
Middle	2	4	1	1	1	3	3	1	1	2	2	2	2	3	1	2	2	2	2	2	1	1	2	2	2	2	15	2	15	4	10	2	3	1	4	4	4	#NULL!	30	#NULL!	6	1	1	1	1	1	2	2	9
Middle	2	4	1	1	1	2	2	3	2	2	3	1	2	2	1	2	1	2	1	1	1	1	1	1	2	2	12	1	11	3	12	3	3	3	4	2	4	23	10	7	7	1	1	1	1	1	2	2	9
Middle	2	4	1	1	1	2	3	2	1	2	2	2	2	2	1	2	1	1	1	1	1	1	1	1	1	1	11	1	11	3	9	2	5	1	1	1	5	#NULL!	#NULL!	#NULL!	7	1	1	2	1	1	1	1	8
Middle	2	4	1	2	1	2	2	1	1	1	1	1	1	1	1	1	1	1	1	1	1	1	1	1	1	1	8	1	8	2	7	1	4	1	3	1	5	#NULL!	10	#NULL!	7	1	1	1	1	1	1	1	7
Middle	2	4	1	3	1	1	1	1	1	1	1	1	1	1	1	1	1	1	1	1	1	1	1	1	1	1	7	1	7	2	7	1	3	1	5	1	5	1	1	1	1	1	1	1	1	1	1	1	7
Middle	2	4	1	1	1	2	2	2	1	1	2	2	2	2	1	2	2	1	1	1	1	1	1	1	1	1	12	1	10	3	8	2	2	3	3	3	4	23	10	7	7	1	1	1	1	1	1	1	7
Middle	2	4	1	2	1	1	1	1	1	1	1	1	1	1	1	1	1	1	1	1	1	1	1	1	1	1	7	1	7	2	7	1	3	1	3	1	5	23	10	7	7	1	1	1	1	1	1	1	7
Middle	2	4	1	3	1	2	2	1	1	1	1	1	1	2	1	1	1	1	1	1	1	1	1	1	1	2	8	1	9	2	8	2	3	1	4	3	4	22	30	7	7	2	1	1	1	1	1	1	8
Middle	2	4	1	1	1	2	1	2	2	1	1	1	1	2	1	1	2	1	2	1	1	1	2	2	1	1	11	1	10	3	8	2	2	1	3	1	1	#NULL!	#NULL!	#NULL!	7	1	1	1	1	1	1	2	8
Middle	2	4	1	3	1	1	1	1	1	2	1	1	1	2	1	1	1	1	1	1	1	1	1	1	1	1	7	1	8	2	8	2	2	3	3	3	4	#NULL!	20	7	7	3	1	1	1	1	1	1	9
Middle	2	4	1	2	1	1	1	1	1	1	1	1	2	4	1	1	1	1	2	1	1	1	1	1	1	1	9	1	10	3	7	1	3	2	5	1	4	23	30	#NULL!	7	3	1	1	1	1	1	1	9
Middle	2	4	1	1	1	1	1	1	1	1	1	1	1	1	1	1	1	1	1	1	1	1	1	1	1	1	7	1	7	2	7	1	3	1	1	1	1	23	30	6	7	1	1	1	1	1	1	1	7
Middle	2	4	1	2	1	1	2	1	1	1	1	1	1	1	1	1	1	1	1	1	1	2	1	1	1	1	7	1	8	2	8	2	4	1	5	1	5	22	30	6.3	6	1	2	2	1	1	1	1	9
Middle	2	4	1	2	1	1	1	1	1	1	1	1	1	1	1	1	1	2	1	1	1	1	1	1	1	1	7	1	7	2	8	2	4	1	4	1	4	10	10	7	7	1	1	1	1	1	1	1	7
Middle	2	4	1	2	1	2	2	1	1	1	1	1	2	2	1	2	2	2	1	2	1	1	1	1	1	1	11	1	10	3	8	2	3	1	3	1	4	22	20	6	6	2	2	1	1	1	1	1	9
Middle	2	4	1	4	1	1	1	1	1	1	1	1	1	1	1	1	1	1	1	1	1	1	1	1	1	1	7	1	7	2	7	1	2	5	5	5	5	23	6	6	5	2	1	1	1	1	1	1	8
Middle	2	4	1	2	1	1	1	1	1	1	1	1	3	1	1	1	1	1	1	1	1	1	1	1	1	1	9	1	7	2	7	1	4	1	2	1	5	11	#NULL!	6.3	7	1	1	1	1	1	1	1	7
Middle	2	4	1	3	1	1	1	1	1	1	1	1	1	1	1	1	1	1	1	1	1	1	1	1	1	1	7	1	7	2	7	1	4	1	2	1	1	23	3	7	7	1	1	2	1	1	1	1	8
Middle	2	4	1	3	1	2	2	1	1	2	1	1	2	2	1	1	1	1	2	1	1	1	1	1	1	1	10	1	9	2	8	2	4	3	3	3	4	23	30	7	7	2	2	1	1	1	1	1	9
Middle	2	4	1	4	1	1	1	1	1	2	2	1	1	1	1	1	2	1	1	2	1	1	1	1	1	1	9	1	8	2	8	2	3	2	4	2	5	23	30	6	7	2	1	2	1	1	1	1	9
Middle	2	4	1	4	1	2	1	1	1	2	1	3	2	2	1	1	1	1	1	1	1	1	1	2	1	1	9	1	11	3	8	2	3	4	4	3	3	24	5	7	7	1	1	1	1	1	1	1	7
Middle	2	4	1	1	1	1	1	1	1	1	1	1	1	2	1	1	1	1	1	1	1	1	1	1	1	1	7	1	8	2	7	1	4	1	4	1	4	23	20	7	7	1	1	2	1	1	1	1	8
Middle	2	4	1	3	1	2	1	1	1	1	1	1	1	2	2	2	1	1	1	1	1	1	2	1	1	1	10	1	8	2	8	2	3	1	4	2	4	23	10	7	7	2	1	1	1	1	1	2	9
Middle	2	4	1	4	1	1	1	1	1	1	1	1	1	2	1	1	1	1	1	1	1	1	1	1	1	1	7	1	8	2	7	1	2	2	3	3	3	22	20	7	7	1	1	1	1	1	1	1	7
Middle	2	4	1	1	1	2	2	1	1	1	1	1	1	2	1	1	3	2	3	1	1	1	3	1	1	1	14	2	9	2	8	2	2	1	1	2	4	23	20	6.45	7	3	1	1	1	1	1	1	9
Middle	2	4	1	3	1	1	2	1	1	1	1	1	1	1	1	1	1	1	1	1	1	1	1	1	1	1	7	1	8	2	7	1	3	1	5	1	5	24	30	#NULL!	6	1	1	1	1	1	1	1	7
Middle	2	4	1	1	1	1	1	1	1	1	1	1	1	1	1	1	1	1	1	1	1	1	1	1	1	1	7	1	7	2	7	1	2	1	5	2	5	#NULL!	#NULL!	#NULL!	5	1	1	1	1	1	1	1	7
Middle	2	4	1	3	1	1	1	1	1	1	1	1	1	2	1	1	1	1	1	1	1	1	1	1	1	1	7	1	8	2	7	1	5	1	5	1	5	#NULL!	5	#NULL!	7	1	2	2	1	1	1	1	9
Middle	2	4	1	3	1	1	1	1	1	1	1	1	1	1	1	1	1	1	1	1	1	1	1	1	1	1	7	1	7	2	7	1	5	1	5	1	5	23	10	6	7	1	1	1	1	1	1	1	7
Middle	2	4	1	1	1	3	2	1	1	2	2	1	1	2	1	1	2	1	2	1	1	1	1	1	1	2	12	1	9	2	9	2	2	4	4	3	4	2	5	11	7	2	1	1	1	1	1	1	8
Middle	2	4	1	3	1	1	1	1	1	1	1	1	1	1	1	1	1	1	1	1	1	1	1	1	1	1	7	1	7	2	7	1	5	3	4	1	4	0	15	7	7	1	1	1	1	1	1	1	7
Middle	2	4	1	3	1	1	1	1	1	1	1	1	1	1	1	1	1	1	1	1	1	1	1	1	1	1	7	1	7	2	7	1	4	1	3	1	4	#NULL!	5	6	7	1	2	1	1	1	1	1	8
Middle	2	4	1	3	1	1	2	1	2	1	1	1	1	2	1	1	2	2	3	1	1	1	1	1	1	1	10	1	10	3	8	2	3	2	2	1	2	22	30	6	7	1	1	1	1	1	1	1	7
Middle	2	4	1	3	1	1	1	1	1	2	1	1	1	1	2	1	2	1	1	1	1	1	1	1	1	1	8	1	7	2	9	2	5	2	5	1	5	23	5	#NULL!	7	2	1	1	1	1	1	1	8
Middle	2	4	1	3	1	2	2	1	1	2	2	1	1	1	1	1	1	1	1	1	1	1	1	1	1	1	9	1	8	2	8	2	3	3	4	3	4	23	30	7	7	1	1	1	1	1	1	1	7
Middle	2	4	1	2	1	2	1	1	1	1	1	1	1	1	1	1	1	2	1	1	1	2	2	1	1	1	9	1	7	2	9	2	3	3	5	1	5	24	10	7	7	1	1	1	1	1	1	1	7
Middle	2	4	1	3	1	1	2	1	2	1	2	1	2	2	1	1	2	1	2	1	1	1	2	1	2	1	12	1	11	3	7	1	3	2	1	1	3	23	1	6	7	1	1	1	1	2	1	1	8
Middle	2	4	1	2	1	1	1	1	1	1	1	1	1	1	1	1	1	1	1	1	1	1	1	1	1	1	7	1	7	2	7	1	2	3	3	3	3	#NULL!	#NULL!	#NULL!	5	1	1	1	1	1	1	1	7
Middle	2	4	1	2	1	1	3	1	1	1	2	2	3	3	1	3	2	2	3	1	1	1	1	1	1	1	15	2	12	3	8	2	2	2	2	3	2	23	10	7	7	1	1	1	1	1	2	2	9
Middle	2	4	1	1	1	1	4	2	3	1	1	3	3	2	1	2	1	1	1	1	2	1	1	3	1	1	10	1	17	4	9	2	2	1	3	4	3	24	10	7	7	1	1	1	2	1	1	1	8
Middle	2	4	1	3	1	1	2	1	1	2	1	2	2	2	1	1	1	1	2	1	1	1	1	1	1	1	9	1	10	3	8	2	3	1	1	1	5	22	3	#NULL!	7	1	1	1	1	1	1	2	8
East	1	2	3	4	1	2	2	3	2	2	2	2	2	2	2	2	2	2	2	2	2	2	2	1	2	2	14	2	13	3	15	3	5	1	5	1	5	24	5	7	7	1	1	1	1	1	1	1	7
East	1	4	2	3	1	2	2	1	2	1	1	1	1	2	1	1	2	2	2	1	1	1	1	1	1	2	10	1	10	3	9	2	3	1	3	3	4	1	1	1	1	1	1	1	1	1	1	1	7
West	1	3	2	1	1	3	3	3	3	2	2	2	2	2	2	2	2	3	3	3	3	2	2	2	2	2	16	2	17	4	17	3	1	3	3	3	3	21	#NULL!	8	1	1	1	1	1	1	1	1	7
Middle	2	1	2	2	1	2	2	2	2	2	2	2	1	2	1	2	2	2	2	2	2	2	2	2	2	2	13	2	14	4	13	3	2	1	2	1	5	1	20	10	7	2	1	1	1	1	1	1	8
Middle	1	2	2	1	1	1	1	1	1	1	1	1	1	1	1	1	1	1	1	1	1	1	1	1	1	1	7	1	7	2	7	1	5	1	5	1	5	9	1	7	7	1	1	1	1	1	1	1	7
Middle	1	3	3	3	1	2	2	2	2	2	2	2	2	2	2	2	2	1	2	2	2	1	2	2	2	2	14	2	14	4	12	3	5	1	5	1	5	23	5	6.3	7	1	2	1	1	1	1	1	8
Middle	1	3	2	3	1	1	1	1	1	1	1	1	1	1	1	1	1	1	1	1	1	1	1	1	1	1	7	1	7	2	7	1	2	1	1	1	1	1	50	7	7	1	1	1	1	1	1	1	7
Middle	1	4	3	5	1	3	3	2	2	3	2	3	2	3	3	3	2	2	3	3	2	2	2	3	3	3	17	3	20	5	17	3	2	3	3	2	3	#NULL!	#NULL!	#NULL!	7	1	1	1	1	1	1	1	7
East	2	3	5	4	1	1	1	2	1	2	1	1	1	2	1	2	3	2	2	1	1	2	3	1	2	1	13	2	9	2	11	2	2	1	1	1	4	24	60	9	7	3	1	1	1	1	1	1	9
West	1	2	4	5	1	3	3	3	3	1	3	2	1	3	1	1	3	1	1	1	1	1	1	1	1	1	13	2	14	4	9	2	3	1	5	1	5	23	30	8	7	2	1	1	1	1	1	1	8
West	1	2	4	3	1	2	2	2	2	2	2	1	1	1	1	1	1	1	1	1	1	1	1	1	1	1	9	1	9	2	9	2	2	2	2	2	2	24	15	8	7	1	1	1	1	1	1	1	7
Middle	1	1	4	3	1	2	2	1	1	1	3	1	1	3	1	3	1	2	2	1	3	2	1	3	2	1	13	2	13	3	11	2	2	2	4	2	3	23	5	7	6	1	1	1	1	2	1	1	8
East	1	1	1	2	1	2	2	2	2	2	2	2	2	2	2	2	2	2	2	2	2	2	2	2	2	2	14	2	14	4	14	3	3	3	3	3	3	23	10	7	7	1	1	1	1	1	1	1	7
East	1	1	1	2	1	3	3	3	3	3	2	3	3	2	2	2	2	3	3	2	3	4	1	1	1	1	16	2	15	4	19	4	2	1	4	2	4	24	5	#NULL!	7	1	1	1	1	1	1	1	7
East	1	1	1	3	1	3	3	2	2	2	2	2	2	3	2	2	2	2	2	2	2	1	1	2	2	2	14	2	16	4	13	3	4	3	3	3	3	24	5	6	6	1	1	1	1	1	1	1	7
East	1	1	1	2	1	1	1	1	1	3	2	3	2	2	3	2	3	2	3	2	3	3	2	3	2	2	15	2	14	4	17	3	3	2	3	4	3	23	40	8	7	1	1	1	1	1	1	1	7
East	1	1	1	2	1	2	2	1	1	2	1	1	2	4	2	2	2	2	2	2	2	1	1	1	2	2	12	1	13	3	12	3	2	3	3	3	3	23	10	7	7	1	1	1	1	1	2	1	8
East	1	1	1	2	1	2	2	1	1	3	2	1	3	4	2	4	4	2	4	1	1	2	2	2	2	2	21	3	13	3	13	3	4	4	3	4	3	23	10	#NULL!	7	3	1	1	1	1	1	1	9
East	1	1	1	2	1	3	4	1	1	2	1	1	3	3	1	2	2	2	3	1	1	2	2	1	1	1	16	2	12	3	10	2	3	2	4	3	4	23	10	7	7	1	3	1	1	1	1	1	9
East	1	1	1	2	1	1	2	1	1	2	1	2	2	3	2	2	1	1	1	1	2	3	1	1	1	2	9	1	11	3	13	3	2	2	4	3	3	24	10	#NULL!	7	2	1	1	1	1	1	1	8
East	1	1	1	2	1	2	3	2	2	2	2	1	3	3	2	2	2	2	3	2	1	2	3	3	2	3	17	3	16	4	14	3	2	2	4	2	4	11	5	7	7	1	1	1	1	1	1	1	7
East	1	1	1	2	1	3	2	3	1	3	2	3	1	3	2	2	2	2	2	2	2	1	2	2	2	2	14	2	15	4	15	3	2	3	4	2	4	23	10	24	7	1	1	1	1	1	2	2	9
East	1	1	1	2	1	2	2	2	2	2	1	2	2	2	1	1	1	2	2	1	1	1	1	2	1	2	10	1	12	3	11	2	2	2	4	2	3	#NULL!	#NULL!	#NULL!	7	1	2	2	1	1	1	1	9
East	1	1	1	3	1	2	2	3	3	3	3	3	3	3	3	3	3	3	3	3	3	1	2	3	3	3	19	3	20	5	19	4	2	2	4	3	3	23	5	7	7	1	1	1	1	1	1	1	7
East	1	1	1	4	1	2	2	2	2	2	2	2	2	2	2	2	2	2	2	2	2	2	2	2	2	2	14	2	14	4	14	3	3	3	3	3	3	23	5	7	7	1	1	1	1	1	1	1	7
East	1	1	1	2	1	2	2	2	2	2	2	2	2	2	2	2	2	1	1	1	1	2	2	2	2	2	13	2	13	3	12	3	4	2	4	2	4	23	5	8	7	2	1	1	2	1	1	1	9
East	1	1	1	2	1	2	2	2	2	2	2	2	2	2	2	2	2	2	2	2	2	2	2	2	2	2	14	2	14	4	14	3	3	2	4	2	3	23	30	6	7	2	1	1	2	1	1	1	9
East	1	1	1	2	1	2	2	2	2	2	2	1	2	3	1	1	1	1	2	1	1	2	1	3	1	2	11	1	13	3	11	2	3	2	2	2	4	23	15	8	6	1	1	1	1	1	1	1	7
East	1	1	1	4	1	4	1	2	1	2	1	1	1	4	1	4	4	2	2	1	1	2	3	1	3	1	19	3	12	3	11	2	2	2	5	1	4	23	10	6	7	2	1	1	1	1	1	1	8
East	1	1	1	1	1	1	1	1	1	1	1	1	1	2	2	1	1	1	1	1	2	2	2	1	1	1	8	1	8	2	10	2	3	3	3	3	3	22	10	6	7	1	1	1	1	1	1	1	7
East	1	1	1	2	1	2	2	2	2	2	2	2	2	2	2	2	2	2	2	2	2	2	2	2	2	2	14	2	14	4	14	3	3	3	3	3	3	23	10	6	7	1	1	1	1	1	1	1	7
East	1	1	1	2	1	2	1	1	1	3	2	1	1	3	2	1	1	3	2	2	1	1	1	1	1	1	10	1	10	3	12	3	2	1	3	1	3	23	2	#NULL!	7	1	1	1	1	1	1	1	7
East	1	1	1	3	1	2	3	2	2	2	2	2	2	2	2	2	2	2	2	2	2	1	2	2	2	2	14	2	15	4	13	3	2	4	4	4	4	23	10	7	6	1	1	1	1	1	1	1	7
East	1	1	1	4	1	3	2	2	2	3	3	3	4	4	3	3	3	3	2	3	2	3	2	2	2	3	20	3	18	4	19	4	2	3	4	3	3	24	3	7	7	1	1	1	2	1	1	2	9
East	1	1	1	2	1	3	3	2	3	3	3	3	3	3	3	3	3	3	3	3	3	2	3	3	3	3	21	3	21	5	19	4	2	4	3	3	2	0	15	7	7	2	1	1	1	1	1	1	8
East	1	1	1	1	1	1	1	1	1	1	1	1	1	3	3	2	3	2	2	2	2	1	2	2	1	2	12	1	11	3	12	3	3	1	3	3	3	12	5	7	6	1	1	1	1	1	2	2	9
East	1	1	1	1	1	2	2	2	2	2	2	2	2	2	2	2	2	2	2	2	2	2	2	2	2	2	14	2	14	4	14	3	2	1	4	2	4	21	5	6	7	1	1	1	1	1	1	1	7
East	1	1	1	2	1	2	2	1	1	2	2	2	2	3	2	3	3	1	2	2	1	1	1	2	2	2	15	2	14	4	10	2	2	2	5	2	4	23	10	6	7	2	1	2	1	1	1	1	9
East	1	1	1	2	1	2	1	2	1	2	2	3	3	3	2	2	3	3	1	1	2	2	1	2	1	1	14	2	12	3	14	3	2	3	3	2	3	23	#NULL!	6	5	3	1	1	1	1	1	1	9
East	1	1	1	1	1	1	4	4	1	4	1	1	4	1	1	4	4	1	4	1	1	1	1	1	4	1	19	3	13	3	13	3	4	2	2	1	2	23	30	6	7	1	1	1	1	1	1	1	7
East	1	1	1	4	1	4	3	2	2	3	3	3	3	3	3	3	4	2	3	1	1	1	1	1	1	1	21	3	14	4	13	3	3	1	5	1	5	23	5	6	6	1	1	1	1	1	1	1	7
East	1	1	1	3	1	2	2	2	2	2	2	2	2	2	2	2	2	2	2	2	1	2	2	2	2	2	14	2	14	4	13	3	3	2	3	2	3	22	1	6	6	1	1	1	1	2	1	1	8
East	1	1	1	1	1	3	2	1	1	2	1	2	1	3	2	2	2	2	1	1	2	2	1	2	1	1	11	1	12	3	12	3	3	1	5	1	3	1	20	8	6	2	1	1	1	1	1	1	8
East	1	1	1	2	1	1	4	1	2	4	4	4	1	4	1	1	1	1	1	1	1	1	1	3	2	1	10	1	20	5	10	2	2	5	3	2	4	23	5	6	7	1	1	1	2	1	1	1	8
East	1	1	1	5	1	1	1	1	1	2	1	1	2	1	1	1	1	2	3	1	2	1	1	3	4	1	10	1	12	3	10	2	2	3	4	5	2	1	15	7	6	2	1	1	1	1	2	1	9
East	1	1	1	2	1	2	3	2	3	3	2	2	3	3	2	3	3	2	3	3	3	2	3	2	3	2	19	3	19	4	16	3	2	1	5	2	3	24	10	#NULL!	6	1	1	1	1	1	1	1	7
East	1	1	1	3	1	2	2	2	1	2	1	2	2	1	1	1	2	2	2	1	2	1	1	1	1	1	11	1	9	2	11	2	2	1	3	3	3	23	30	6	7	2	1	1	1	1	1	1	8
East	1	1	1	2	1	2	2	2	1	2	1	1	1	2	1	1	1	2	1	2	1	2	1	1	1	1	8	1	10	3	11	2	3	1	4	3	4	23	3	6	6	1	1	1	1	1	1	3	9
East	1	1	1	3	1	3	3	2	2	2	2	2	2	2	2	2	2	2	2	2	2	2	2	2	2	2	15	2	15	4	14	3	3	3	4	2	4	23	5	6	7	1	1	1	1	1	1	1	7
East	1	1	1	2	1	2	1	3	2	3	2	1	2	2	1	1	1	2	1	2	2	1	2	2	1	1	11	1	11	3	13	3	3	2	5	3	4	23	5	7	7	1	1	1	1	1	1	1	7
East	1	1	1	2	1	3	2	2	2	3	2	2	2	3	3	2	2	2	2	1	2	3	3	2	2	2	16	2	14	4	17	3	2	2	3	2	4	24	#NULL!	6	6	1	1	1	1	1	1	1	7
East	1	1	1	1	1	2	3	2	2	3	3	1	3	3	1	2	2	1	1	1	2	1	1	1	1	1	14	2	12	3	11	2	2	2	2	2	2	24	5	#NULL!	6	1	1	1	1	1	1	1	7
East	1	1	1	3	1	2	2	2	1	2	1	1	2	3	2	2	2	1	1	1	1	1	1	1	1	1	11	1	10	3	10	2	4	1	1	1	5	23	5	6	7	1	1	1	1	1	1	1	7
East	1	1	1	3	1	2	2	2	2	2	2	2	2	2	2	2	2	2	2	2	2	2	2	2	2	2	14	2	14	4	14	3	2	3	4	2	4	24	5	7	7	1	1	1	1	2	1	1	8
East	1	1	1	2	1	2	2	2	2	3	2	1	2	3	3	2	1	2	2	1	3	2	2	2	1	2	13	2	12	3	17	3	2	3	3	3	4	23	10	6	7	1	1	1	1	2	1	1	8
East	1	1	1	2	1	1	2	2	1	2	2	1	2	3	1	2	1	1	1	1	1	2	2	1	2	2	11	1	11	3	11	2	2	1	3	2	3	23	15	6.1	7	1	1	1	1	1	1	1	7
East	1	1	1	2	1	2	2	1	1	1	1	1	1	2	2	2	2	2	2	1	1	2	1	1	1	1	11	1	9	2	10	2	2	2	4	2	2	24	10	#NULL!	7	2	2	1	1	1	1	1	9
East	1	1	1	2	1	3	3	3	3	3	3	3	3	3	3	3	3	1	1	1	1	1	1	1	1	1	17	3	15	4	13	3	3	3	3	3	3	23	10	#NULL!	7	1	1	2	1	1	1	1	8
East	1	1	1	1	1	2	2	2	1	2	2	2	2	2	1	1	1	2	2	1	1	1	2	1	1	2	12	1	10	3	11	2	2	2	3	3	3	24	10	6	6	1	1	1	1	1	1	3	9
East	1	1	1	2	1	2	2	2	2	2	2	2	2	2	2	2	2	2	2	2	2	2	2	2	2	2	14	2	14	4	14	3	3	3	3	3	3	124	5	6.3	6	1	1	1	1	1	1	1	7
East	1	1	1	3	1	2	2	2	3	2	1	1	3	3	1	2	2	2	1	2	2	1	2	2	1	2	13	2	14	4	12	3	1	3	3	3	2	1	15	6	4	1	1	1	1	1	1	1	7
East	1	1	1	1	1	4	4	1	1	2	4	3	4	4	1	1	1	4	4	3	4	1	4	4	4	4	22	3	23	5	17	3	1	5	3	4	1	24	10	6	7	1	1	2	1	1	1	1	8
East	1	1	1	3	1	2	2	1	2	1	2	2	2	2	1	2	2	2	2	2	1	2	1	1	2	2	13	2	13	3	10	2	3	2	4	3	4	24	2	7	6	1	1	1	1	1	1	1	7
East	1	1	1	3	1	1	1	1	1	1	1	1	1	1	1	1	1	1	1	1	1	1	2	1	1	1	8	1	7	2	7	1	2	1	2	2	4	23	30	7	7	1	1	1	1	1	1	2	8
East	1	1	1	3	1	2	2	1	1	1	1	1	1	2	1	1	2	1	1	1	1	1	1	1	1	1	9	1	9	2	7	1	4	1	3	1	5	23	30	7	7	1	1	1	1	1	1	1	7
East	1	1	1	3	1	1	1	1	1	1	1	1	1	1	1	1	1	1	1	1	1	1	1	1	1	1	7	1	7	2	7	1	5	1	5	1	5	23	10	7	7	1	1	1	1	1	1	1	7
East	1	1	1	3	1	1	1	1	1	1	1	1	1	2	1	1	1	1	1	1	1	1	1	1	1	1	7	1	8	2	7	1	3	2	3	2	3	23	15	7	7	1	1	1	1	1	1	1	7
East	1	1	1	3	1	1	1	1	1	1	1	1	1	1	1	1	1	1	1	1	1	1	1	1	1	1	7	1	7	2	7	1	5	1	5	1	5	23	10	7	7	1	1	1	1	1	1	1	7
East	1	1	1	3	1	2	1	1	1	1	2	1	2	3	1	2	1	1	1	1	1	1	1	1	1	1	11	1	9	2	7	1	3	2	3	2	3	23	15	7	6.5	1	1	1	1	1	1	1	7
East	1	1	1	1	1	1	2	1	1	1	1	1	1	1	1	1	1	1	1	1	1	1	1	1	1	1	7	1	8	2	7	1	4	1	5	1	5	23	10	6	7	1	1	1	1	1	1	1	7
East	1	1	1	2	1	3	3	1	1	3	1	1	3	3	1	1	1	1	3	1	1	1	1	1	1	1	13	2	11	3	9	2	2	3	4	4	2	23	15	#NULL!	7	1	1	1	1	1	1	1	7
East	1	1	1	2	1	1	1	1	1	1	1	1	1	3	1	1	1	1	1	1	1	1	1	1	1	1	7	1	9	2	7	1	2	2	4	3	4	24	10	7	7	1	1	1	1	1	1	1	7
East	1	1	1	4	1	2	2	1	1	1	1	1	1	1	1	1	1	1	1	1	1	1	1	1	1	1	8	1	8	2	7	1	2	1	4	1	3	24	15	7	7	1	1	1	1	1	1	1	7
East	1	1	1	1	1	1	1	1	1	1	1	1	1	1	1	1	1	1	1	1	1	1	1	1	1	1	7	1	7	2	7	1	5	1	1	1	1	#NULL!	#NULL!	#NULL!	7	1	1	1	1	1	1	1	7
East	1	1	1	2	1	2	2	3	1	1	1	1	1	2	1	1	1	1	2	1	1	1	1	1	1	1	9	1	9	2	9	2	3	1	5	1	4	23	40	#NULL!	6	1	1	1	1	1	1	1	7
East	1	1	1	2	1	1	3	1	2	1	1	1	1	2	1	2	1	1	3	1	1	1	1	1	1	1	10	1	11	3	7	1	3	1	5	2	3	23	8	7	7	3	1	1	1	1	1	1	9
East	1	1	1	1	1	1	3	1	1	1	1	1	1	3	1	1	1	1	1	1	1	1	1	1	1	1	7	1	11	3	7	1	2	1	5	1	4	24	15	7	7	1	1	1	1	1	1	1	7
East	1	1	1	2	1	1	1	1	1	1	1	1	1	1	1	1	1	1	1	1	1	1	1	1	1	1	7	1	7	2	7	1	3	1	5	1	5	23	10	7	7	1	1	1	1	1	1	1	7
East	1	1	1	4	1	2	2	1	1	1	1	1	1	3	1	1	1	1	2	1	2	1	1	1	1	1	9	1	10	3	8	2	2	3	3	3	3	23	15	6	7	2	1	1	1	1	1	1	8
East	1	1	1	3	1	1	2	2	2	2	2	1	1	1	1	1	1	1	1	1	1	1	1	1	1	1	8	1	9	2	9	2	2	1	4	1	3	1	30	6	5	1	1	1	1	1	1	1	7
East	1	1	1	3	1	1	1	1	1	1	1	1	1	1	1	1	1	1	1	1	1	1	1	1	1	1	7	1	7	2	7	1	3	3	4	4	3	24	30	7	7	1	1	1	1	1	1	1	7
East	1	1	1	3	1	1	2	1	1	1	1	2	1	2	1	1	1	1	2	1	1	1	1	1	1	1	8	1	10	3	7	1	2	2	2	1	4	23	10	7	7	1	1	1	1	1	2	1	8
East	1	1	1	3	1	2	2	1	1	2	2	2	2	3	1	1	1	1	1	1	1	2	1	1	1	1	10	1	11	3	9	2	3	2	4	2	4	23	30	6	7	1	1	3	1	1	1	1	9
East	1	1	1	2	1	1	1	1	1	1	1	1	1	2	1	1	1	1	1	1	1	1	1	1	1	1	7	1	8	2	7	1	5	2	3	2	5	24	30	6	6	3	1	1	1	1	1	1	9
East	1	1	1	1	1	2	2	1	1	2	1	1	1	3	1	2	1	1	1	1	1	2	1	1	1	1	9	1	10	3	9	2	3	3	4	1	5	23	10	6	6	1	1	1	1	2	1	1	8
East	1	1	1	2	1	1	2	1	1	2	1	1	1	1	1	1	2	1	1	1	1	1	1	1	1	1	8	1	8	2	8	2	3	1	4	2	4	#NULL!	#NULL!	6	7	1	1	1	1	1	1	1	7
East	1	1	1	3	1	1	1	1	1	1	1	1	1	3	1	1	1	1	2	1	1	2	2	2	2	2	9	1	11	3	9	2	4	1	4	1	4	12	10	7	7	1	1	1	1	1	1	1	7
East	1	1	1	2	1	1	1	1	1	1	1	1	1	1	1	1	1	1	1	1	1	1	1	1	1	1	7	1	7	2	7	1	4	1	5	1	5	23	10	6	7	1	1	1	1	1	1	1	7
East	1	1	1	3	1	2	3	1	1	1	1	1	2	1	1	1	1	1	3	1	1	1	1	1	1	1	11	1	9	2	7	1	3	1	4	1	4	23	5	#NULL!	6	1	1	1	1	1	1	1	7
East	1	1	1	3	1	1	3	1	1	1	1	1	1	2	1	1	1	1	1	1	1	1	1	1	1	1	7	1	10	3	7	1	4	3	4	3	3	23	10	6	7	1	1	1	1	1	1	1	7
East	1	1	1	3	1	1	2	1	2	1	1	2	1	2	1	1	1	1	1	1	1	1	1	1	1	1	7	1	11	3	7	1	4	4	4	3	3	23	1	6	7	1	1	1	1	2	1	1	8
East	1	1	1	5	1	1	1	1	1	1	1	1	1	1	1	1	1	1	1	1	1	1	1	1	1	1	7	1	7	2	7	1	5	1	1	1	1	23	0	6	7	1	1	1	1	1	1	1	7
East	1	1	1	2	1	1	2	1	1	1	1	1	1	1	1	1	1	1	1	1	1	1	1	1	1	1	7	1	8	2	7	1	3	1	1	1	4	11	10	7	7	1	2	1	1	1	1	1	8
East	1	1	1	2	1	1	1	1	1	1	1	1	1	1	1	1	1	1	1	1	1	1	1	1	1	1	7	1	7	2	7	1	4	1	3	1	4	23	20	6	7	1	2	1	1	1	1	1	8
East	1	1	1	3	1	2	2	1	1	1	1	1	1	2	1	1	1	1	1	1	1	1	1	1	1	2	8	1	9	2	8	2	2	2	5	2	4	21	10	6	7	1	1	1	1	1	1	1	7
East	1	1	1	3	1	1	1	1	1	1	1	1	1	2	1	2	1	1	2	1	1	2	1	1	1	1	9	1	8	2	8	2	2	1	5	1	4	23	8	6	7	1	1	1	1	1	1	1	7
East	1	1	1	2	1	1	1	1	1	1	1	1	1	1	1	1	1	1	1	1	1	1	1	1	1	1	7	1	7	2	7	1	3	2	4	2	4	24	10	6	6	1	1	1	1	1	1	1	7
East	1	1	1	1	1	2	2	2	2	1	1	1	1	1	1	1	1	1	1	1	1	1	1	1	1	1	8	1	9	2	8	2	5	1	3	3	5	23	5	6	6	1	1	1	1	1	1	1	7
East	1	1	1	3	1	2	2	1	1	2	1	1	2	2	1	1	1	1	1	1	1	2	2	1	1	1	10	1	9	2	9	2	4	3	4	2	3	23	10	6	7	2	1	1	1	1	1	2	9
East	1	1	1	3	1	1	2	1	1	1	1	1	1	1	1	1	1	1	1	1	1	1	1	1	1	1	7	1	8	2	7	1	3	2	4	2	3	23	5	6	7	1	1	1	1	2	1	1	8
East	1	1	1	3	1	1	2	2	1	1	1	1	1	2	1	1	1	1	3	1	1	1	2	1	1	1	10	1	9	2	8	2	3	2	4	2	4	24	3	6.3	7	1	1	1	1	1	1	1	7
East	1	1	1	2	1	2	2	2	1	1	1	1	1	2	1	1	1	1	1	1	1	1	1	1	1	1	8	1	9	2	8	2	2	3	3	2	3	24	20	6	6	1	1	1	1	1	1	1	7
East	1	1	1	2	1	1	1	1	1	1	1	1	1	1	1	1	1	1	1	1	1	1	1	1	1	1	7	1	7	2	7	1	5	1	1	1	1	23	0	6	7	1	1	1	1	1	1	1	7
East	1	1	1	3	1	1	1	1	1	1	1	1	1	2	1	2	1	1	1	1	1	1	1	1	1	1	8	1	8	2	7	1	2	2	4	2	2	23	15	6	7	1	2	1	1	1	1	1	8
East	1	1	1	3	1	1	2	1	1	2	1	1	1	2	1	1	1	1	1	1	1	1	1	1	1	1	7	1	9	2	8	2	3	2	4	2	3	23	#NULL!	7	7	1	1	1	1	1	1	1	7
East	1	1	1	3	1	2	1	1	1	1	1	1	1	2	1	1	1	1	1	1	1	2	1	1	1	1	8	1	8	2	8	2	3	2	4	2	3	23	10	6	7	1	1	1	1	2	2	1	9
East	1	1	1	3	1	2	2	1	1	2	1	1	2	3	2	1	2	1	1	1	1	1	1	2	1	1	10	1	11	3	9	2	3	1	4	3	4	24	3	7	7	2	1	1	1	1	1	1	8
East	1	1	1	2	1	1	1	1	1	1	1	1	1	1	1	1	1	1	1	1	1	1	1	1	1	1	7	1	7	2	7	1	4	1	4	1	4	23	3	6.3	7	1	1	1	1	1	1	1	7
East	1	1	1	2	1	2	2	1	2	2	1	1	2	2	1	1	1	2	1	1	1	1	2	2	1	1	10	1	11	3	9	2	1	3	3	3	2	#NULL!	30	#NULL!	7	2	1	1	1	1	1	1	8
East	1	1	1	2	1	1	1	1	1	1	1	1	1	1	1	1	1	1	1	1	1	1	1	1	1	1	7	1	7	2	7	1	3	3	4	4	3	24	15	8	7	2	1	1	1	1	1	1	8
East	1	1	1	2	1	1	2	1	1	2	2	1	1	2	2	1	1	1	1	1	1	1	1	1	1	1	8	1	9	2	9	2	2	2	4	3	4	11.3	30	6.2	7	2	1	1	1	1	1	2	9
East	1	1	1	2	1	2	3	1	1	2	1	1	2	3	1	1	1	2	2	1	1	1	2	1	1	1	11	1	11	3	9	2	3	1	3	2	4	23	10	6	7	1	1	1	1	1	2	1	8
East	2	1	1	3	1	2	2	2	2	2	2	1	2	2	2	2	2	2	1	2	2	2	2	2	1	2	13	2	12	3	14	3	2	2	4	3	3	24	15	7	7	1	1	1	1	1	1	1	7
East	2	1	1	2	1	3	2	2	2	2	2	2	2	2	2	2	2	2	2	2	2	2	2	2	2	2	15	2	14	4	14	3	2	1	2	2	3	24	20	7	7	1	1	1	1	1	1	1	7
East	2	1	1	3	1	2	2	2	2	2	2	2	2	2	2	2	2	2	2	2	2	2	2	2	2	2	14	2	14	4	14	3	2	3	3	3	3	21	2	6	6	1	1	1	1	1	1	1	7
East	2	1	1	4	1	3	3	2	2	2	2	2	3	3	1	3	3	2	2	2	1	2	2	2	1	2	18	3	15	4	12	3	3	1	3	1	5	23	10	6	7	1	3	1	1	1	1	1	9
East	2	1	1	2	1	3	3	3	3	3	3	3	3	3	2	3	3	3	3	3	3	3	3	3	3	3	21	3	21	5	20	4	5	2	5	2	5	23	15	7	7	1	1	2	1	1	1	1	8
East	2	1	1	2	1	2	2	3	2	3	2	2	2	2	2	1	1	2	1	1	1	2	2	2	2	2	11	1	13	3	15	3	2	2	5	2	3	23	5	#NULL!	5	1	3	1	1	1	1	1	9
East	2	1	1	1	1	1	1	1	1	2	1	1	2	3	1	2	2	2	2	2	2	2	2	1	2	2	12	1	11	3	12	3	3	2	4	2	4	23	20	#NULL!	7	1	2	2	1	1	1	1	9
East	2	1	1	1	1	2	1	3	1	3	4	1	3	4	2	2	2	3	3	4	4	2	4	2	2	2	20	3	15	4	19	4	2	2	5	2	5	23	5	7	7	1	1	1	1	1	1	3	9
East	2	1	1	3	1	2	2	1	1	2	1	1	2	3	1	2	2	2	1	1	2	1	1	2	1	1	11	1	11	3	10	2	3	1	2	1	4	23	10	7	7	1	1	1	1	1	2	1	8
East	2	1	1	4	1	2	2	2	1	2	2	1	2	3	2	3	3	2	3	2	1	1	2	1	2	2	17	3	12	3	12	3	2	4	3	2	1	23	5	7	7	2	1	1	1	1	1	1	8
East	2	1	1	4	1	1	3	1	1	2	2	1	2	1	2	2	2	2	1	1	2	1	1	1	2	2	11	1	10	3	12	3	3	2	4	2	4	23	5	7	6	1	1	1	1	1	2	1	8
East	2	1	1	1	1	2	2	2	2	2	1	2	2	2	2	2	2	2	1	3	2	3	2	1	2	2	12	1	14	4	15	3	4	2	4	2	4	23	60	6	6	1	1	1	1	1	2	2	9
East	2	1	1	4	1	1	1	1	1	1	1	1	2	2	2	2	2	2	3	2	1	1	1	3	2	2	12	1	12	3	10	2	3	2	3	1	4	24	#NULL!	#NULL!	6.5	1	1	1	1	1	1	2	8
East	2	1	1	2	1	2	2	2	2	2	2	2	2	2	2	2	2	2	2	2	2	2	2	2	2	2	14	2	14	4	14	3	4	3	3	3	3	23	3	6	6	1	1	1	1	1	1	1	7
East	2	1	1	1	1	2	2	2	1	2	2	1	3	2	2	1	2	2	1	2	2	2	1	1	1	2	12	1	10	3	14	3	2	4	3	3	3	24	15	#NULL!	6	2	1	1	1	1	1	2	9
East	2	1	1	2	1	4	3	2	2	3	2	4	3	3	2	3	3	3	3	4	2	3	3	1	3	3	21	3	20	5	18	3	3	2	3	2	3	#NULL!	60	#NULL!	7	1	1	1	1	1	1	1	7
East	2	1	1	1	1	2	2	2	2	2	2	2	2	2	2	2	2	2	2	2	2	2	2	2	2	2	14	2	14	4	14	3	3	3	3	3	3	23	10	6	7	1	1	3	1	1	1	1	9
East	2	1	1	3	1	2	2	2	2	2	2	1	1	2	2	2	2	2	2	2	2	1	2	1	1	2	13	2	11	3	13	3	4	2	5	1	5	23	20	7	7	2	1	1	1	1	1	1	8
East	2	1	1	3	1	2	2	2	2	2	2	2	2	2	2	2	2	2	2	2	2	2	2	2	2	2	14	2	14	4	14	3	2	2	2	2	5	23	30	7	7	1	1	1	1	1	1	2	8
East	2	1	1	3	1	2	2	1	1	2	1	2	3	3	2	2	2	2	2	2	2	2	2	2	1	4	14	2	13	3	15	3	2	4	3	3	1	23	5	#NULL!	7	1	1	1	1	1	2	1	8
East	2	1	1	4	1	2	3	3	3	2	2	2	2	2	1	1	1	1	1	1	1	1	1	1	1	1	10	1	13	3	10	2	3	2	5	2	4	1	10	7	6	1	1	1	1	1	1	2	8
East	2	1	1	2	1	3	3	2	1	2	1	1	2	2	2	1	1	1	2	1	4	3	3	2	1	2	13	2	11	3	16	3	2	3	2	5	3	23	20	7	6	3	1	1	1	1	1	1	9
East	2	1	1	2	1	2	2	2	1	2	2	1	2	2	2	2	2	2	2	2	1	2	1	1	2	2	13	2	11	3	13	3	2	2	3	2	3	23	10	7	7	1	1	1	1	1	2	1	8
East	2	1	1	3	1	2	1	3	1	2	2	1	1	2	1	1	1	1	1	1	1	1	1	1	1	1	9	1	8	2	10	2	3	2	4	2	4	23	10	6	7	1	1	1	1	1	1	1	7
East	2	1	1	2	1	4	4	4	1	1	1	1	1	1	1	1	1	1	1	1	1	1	1	1	1	1	10	1	10	3	10	2	4	2	4	1	5	23	20	8	6	1	2	1	1	1	1	1	8
East	2	1	1	3	1	2	2	2	1	1	1	1	2	2	1	2	3	2	4	2	3	2	3	1	1	2	17	3	10	3	13	3	3	3	3	4	3	22	30	6	7	2	1	2	1	1	1	1	9
East	2	1	1	3	1	2	2	1	2	3	2	2	3	3	2	3	2	2	2	2	2	2	1	2	2	2	15	2	15	4	14	3	2	3	3	3	2	23	20	8	6	2	1	1	1	1	1	1	8
East	2	1	1	1	1	3	3	2	2	2	2	2	3	4	3	3	3	3	1	3	1	1	2	2	2	3	17	3	18	4	15	3	2	4	3	4	2	2	5	10	7	2	1	1	1	1	1	1	8
East	2	1	1	2	1	1	2	1	2	2	2	1	2	3	2	2	2	3	1	2	2	2	2	2	2	2	12	1	14	4	14	3	3	2	4	2	4	24	5	6	6	1	2	2	1	1	1	1	9
East	2	1	1	3	1	2	1	3	2	2	2	2	2	3	2	2	2	2	2	2	2	1	2	1	1	2	14	2	12	3	14	3	3	2	4	2	4	22	15	6	7	1	1	1	1	1	1	1	7
East	2	1	1	1	1	2	2	2	1	2	1	1	1	2	1	2	2	2	2	1	2	1	1	1	1	1	11	1	9	2	11	2	2	2	4	3	3	#NULL!	5	#NULL!	6	1	1	1	1	1	1	1	7
East	2	1	1	3	1	2	3	1	1	2	1	1	2	3	1	2	2	2	3	1	1	2	1	1	1	1	13	2	11	3	10	2	3	4	4	2	3	23	3	6	6	1	1	1	1	1	1	1	7
East	2	1	1	2	1	1	2	2	1	2	1	1	3	3	3	1	2	2	2	2	1	4	1	1	1	1	11	1	11	3	15	3	3	1	5	3	4	23	15	#NULL!	7	2	1	1	1	1	1	1	8
East	2	1	1	2	1	3	1	1	1	2	2	1	4	3	3	1	1	1	2	1	2	1	1	1	1	2	14	2	9	2	12	3	3	1	5	3	4	24	10	#NULL!	6	1	1	1	1	1	1	1	7
East	2	1	1	2	1	2	2	2	2	2	2	2	2	2	2	2	2	2	2	2	2	2	2	2	2	2	14	2	14	4	14	3	3	2	2	2	4	23	5	6	7	1	1	2	1	1	1	1	8
East	2	1	1	4	1	2	1	3	1	1	1	1	1	1	1	1	1	1	1	1	1	2	1	1	1	1	8	1	7	2	10	2	3	1	2	1	1	#NULL!	#NULL!	#NULL!	7	1	1	1	1	1	1	1	7
East	2	1	1	3	1	1	2	2	2	2	2	1	2	2	1	2	2	1	3	1	2	1	2	2	2	2	14	2	12	3	11	2	2	4	3	3	3	24	10	7	6	2	1	1	1	1	2	1	9
East	2	1	1	2	1	2	2	2	2	2	2	2	3	4	2	2	3	2	4	2	2	2	2	2	2	2	18	3	16	4	14	3	2	2	2	2	4	23	30	#NULL!	6	3	1	1	1	1	1	1	9
East	2	1	1	3	1	2	2	1	2	2	2	2	2	2	2	2	2	2	2	1	1	1	2	2	2	2	14	2	13	3	11	2	2	3	4	2	3	24	1	#NULL!	6	1	1	2	2	1	1	1	9
East	2	1	1	2	1	2	2	1	1	2	1	1	1	3	2	2	1	1	2	2	1	1	3	2	1	3	12	1	12	3	11	2	3	1	4	3	4	24	3	6	7	1	2	1	1	1	1	1	8
East	2	1	1	2	1	2	3	3	3	2	2	1	2	2	1	1	1	1	1	1	2	2	1	1	1	1	10	1	12	3	12	3	4	2	4	2	4	23	5	9	7	1	1	1	1	1	2	1	8
East	2	1	1	2	1	3	2	1	1	3	2	3	3	4	2	1	3	2	2	2	2	1	4	4	3	2	18	3	19	4	13	3	2	2	3	2	3	2	5	12	6	1	1	1	1	3	1	1	9
East	2	1	1	2	1	1	2	1	1	2	1	1	2	2	1	2	1	1	2	1	1	1	2	2	1	1	11	1	10	3	8	2	2	1	1	1	4	24	3	8	7	1	1	1	1	1	1	1	7
East	2	1	1	3	1	1	1	1	1	1	1	1	2	2	1	1	1	1	1	1	1	1	1	1	1	1	8	1	8	2	7	1	5	2	4	1	5	#NULL!	15	#NULL!	7	1	1	1	1	1	1	1	7
East	2	1	1	3	1	1	1	1	1	1	1	1	1	1	1	1	1	1	1	1	1	1	1	1	1	1	7	1	7	2	7	1	4	4	4	1	4	23	10	6	7	1	1	1	1	1	1	1	7
East	2	1	1	2	1	1	1	1	1	1	1	1	1	1	1	1	1	1	1	1	1	1	1	1	1	1	7	1	7	2	7	1	5	1	5	1	5	23	0	#NULL!	7	1	1	2	1	1	1	1	8
East	2	1	1	4	1	1	1	1	1	1	1	1	1	1	1	1	1	1	1	1	1	1	1	1	1	1	7	1	7	2	7	1	3	4	4	1	4	23	10	7	7	1	1	1	1	1	1	1	7
East	2	1	1	3	1	1	1	1	1	1	1	1	1	2	1	1	1	1	1	1	1	1	1	1	1	1	7	1	8	2	7	1	4	2	4	1	4	#NULL!	#NULL!	#NULL!	7	1	1	2	1	1	1	1	8
East	2	1	1	2	1	1	1	1	1	1	1	1	1	1	1	1	1	1	1	1	1	1	1	1	1	1	7	1	7	2	7	1	5	4	3	1	4	23	10	6	6	1	1	1	1	1	1	2	8
East	2	1	1	3	1	1	1	1	1	1	1	1	1	1	1	1	1	1	1	1	1	1	1	1	1	1	7	1	7	2	7	1	5	4	4	2	4	23	10	6	6	1	1	1	1	1	1	1	7
East	2	1	1	3	1	2	2	1	1	1	1	1	1	1	1	1	1	1	1	1	1	1	1	1	1	1	8	1	8	2	7	1	3	3	5	2	4	24	10	7	7	1	1	1	1	1	1	2	8
East	2	1	1	2	1	2	2	1	1	2	1	1	1	2	1	1	2	1	2	1	1	1	1	1	1	1	10	1	9	2	8	2	4	1	5	1	5	23	5	7	7	1	1	1	1	1	1	1	7
East	2	1	1	2	1	1	1	1	1	1	1	1	1	1	1	1	1	1	2	1	1	1	1	1	1	1	8	1	7	2	7	1	2	2	4	3	2	23	30	7	7	1	1	1	1	1	1	1	7
East	2	1	1	2	1	1	2	2	1	2	2	2	2	1	1	1	1	1	1	1	1	1	1	1	1	1	9	1	9	2	9	2	5	2	5	1	3	24	#NULL!	#NULL!	6	1	1	1	1	1	1	1	7
East	2	1	1	3	1	1	3	1	1	1	1	1	1	3	1	2	1	1	1	1	1	1	1	1	1	2	8	1	11	3	8	2	2	1	2	1	3	23	45	7	6	1	3	1	1	1	1	1	9
East	2	1	1	2	1	2	2	1	1	1	1	1	2	1	1	1	1	1	1	1	1	1	1	2	1	1	9	1	9	2	7	1	2	1	4	1	3	#NULL!	5	#NULL!	7	1	1	1	1	1	1	1	7
East	2	1	1	2	1	1	1	1	1	1	1	1	1	1	1	1	1	1	1	1	1	1	1	1	1	1	7	1	7	2	7	1	5	1	5	1	5	23	5	#NULL!	7	1	1	1	1	1	1	1	7
East	2	1	1	2	1	1	1	1	1	1	1	1	1	1	1	1	1	1	1	1	1	1	1	1	1	1	7	1	7	2	7	1	5	1	5	1	5	23	5	#NULL!	7	1	1	1	1	1	1	1	7
East	2	1	1	2	1	1	1	1	1	1	1	1	1	2	1	1	1	1	1	1	1	1	1	1	1	1	7	1	8	2	7	1	5	1	5	1	4	24	#NULL!	#NULL!	7	3	1	1	1	1	1	1	9
East	2	1	1	2	1	1	1	1	1	1	1	1	1	1	1	1	1	1	1	1	1	1	1	1	1	1	7	1	7	2	7	1	5	1	5	1	5	24	10	7	7	3	1	1	1	1	1	1	9
East	2	1	1	2	1	1	2	1	1	2	2	1	2	2	1	2	1	1	2	1	1	1	1	1	1	2	11	1	9	2	9	2	2	2	3	1	4	23	10	6	7	2	1	2	1	1	1	1	9
East	2	1	1	3	1	2	2	1	1	1	2	1	3	3	1	3	2	2	1	2	1	1	1	1	2	1	14	2	12	3	8	2	2	3	3	2	3	24	10	#NULL!	6	2	1	1	1	1	1	1	8
East	2	1	1	3	1	1	1	1	1	1	1	1	1	3	1	1	1	1	1	1	1	2	1	1	1	1	7	1	9	2	8	2	4	1	2	1	5	12	5	7	7	1	3	1	1	1	1	1	9
East	2	1	1	3	1	1	1	1	1	1	1	1	1	1	1	1	1	1	1	1	1	1	1	1	1	1	7	1	7	2	7	1	3	2	3	2	4	23	2	6	7	1	1	1	1	1	1	1	7
East	2	1	1	2	1	1	1	1	1	1	1	1	1	1	1	1	2	1	1	1	1	1	1	1	2	1	8	1	8	2	7	1	3	1	5	1	4	23	5	6	6.5	1	1	2	1	1	1	1	8
East	2	1	1	2	1	1	1	1	1	1	1	1	1	1	1	1	1	1	1	1	1	1	1	1	1	1	7	1	7	2	7	1	4	2	4	2	4	23	5	#NULL!	7	1	1	1	1	1	1	1	7
East	2	1	1	2	1	1	1	1	1	1	1	1	1	1	1	1	1	1	1	1	1	1	1	1	1	1	7	1	7	2	7	1	5	2	4	1	4	23	#NULL!	#NULL!	7	1	1	1	1	1	1	1	7
East	2	1	1	2	1	1	1	1	1	1	1	1	1	1	1	1	1	1	1	1	1	1	1	1	1	1	7	1	7	2	7	1	5	1	5	1	5	23	2	7	7	1	1	1	1	1	1	1	7
East	2	1	1	1	1	1	1	1	1	1	1	1	1	1	1	1	1	1	1	1	1	1	1	1	1	1	7	1	7	2	7	1	4	1	4	1	4	24	10	7	6	1	1	1	1	1	1	1	7
East	2	1	1	3	1	2	3	1	1	1	1	2	2	2	1	1	1	2	1	1	1	1	1	1	1	1	9	1	11	3	8	2	3	1	5	1	5	23	10	7	7	1	1	1	1	1	1	1	7
East	2	1	1	3	1	2	1	1	1	1	1	1	1	2	1	1	1	1	1	1	1	2	1	1	1	1	8	1	8	2	8	2	4	1	5	1	5	24	5	#NULL!	7	2	1	1	1	1	1	1	8
East	2	1	1	2	1	2	3	2	1	1	1	1	2	4	2	1	1	1	1	1	1	1	1	2	1	1	9	1	13	3	9	2	3	2	5	1	3	23	20	#NULL!	7	2	1	2	1	1	1	1	9
East	2	1	1	2	1	1	1	1	1	1	2	2	1	3	1	2	1	1	2	1	1	1	1	1	1	1	10	1	10	3	7	1	4	2	1	1	4	#NULL!	10	#NULL!	7	2	1	1	1	1	1	1	8
East	2	1	1	3	1	1	1	1	1	1	1	1	1	1	1	1	1	1	1	1	1	1	1	1	1	1	7	1	7	2	7	1	3	4	5	1	5	23	5	#NULL!	7	1	1	1	1	1	3	1	9
East	2	1	1	2	1	1	2	1	1	1	1	1	1	1	1	1	1	1	1	1	1	1	1	1	1	1	7	1	8	2	7	1	3	1	4	3	3	24	5	7	7	1	2	1	1	1	1	1	8
East	2	1	1	2	1	1	1	1	1	1	1	1	1	1	1	1	1	1	1	1	1	1	1	1	1	1	7	1	7	2	7	1	3	1	5	1	5	24	30	7	7	1	1	1	1	1	1	1	7
East	2	1	1	3	1	1	1	1	1	1	1	1	1	1	1	1	1	1	1	1	1	1	1	1	1	1	7	1	7	2	7	1	5	1	5	1	5	#NULL!	10	#NULL!	6	1	1	1	1	1	1	1	7
East	2	1	1	1	1	1	2	1	1	2	1	1	2	2	1	1	1	1	2	1	1	2	1	2	1	1	9	1	10	3	9	2	2	2	4	2	3	23	5	6	7	2	1	1	1	1	2	1	9
East	2	1	1	4	1	1	1	1	1	1	1	1	1	1	1	1	1	1	1	1	1	1	1	1	1	1	7	1	7	2	7	1	4	1	1	1	1	12	5	8	7	1	1	1	1	1	1	1	7
East	2	1	1	2	1	2	2	1	1	2	2	1	1	2	1	1	1	1	1	1	1	1	2	1	1	2	10	1	9	2	9	2	3	2	5	1	5	22	30	6	7	1	1	1	1	2	1	2	9
East	2	1	1	2	1	2	2	1	1	2	1	2	2	4	1	1	1	1	1	1	1	1	1	1	1	1	9	1	12	3	8	2	4	1	5	1	5	23	#NULL!	#NULL!	7	1	1	1	1	1	1	1	7
East	2	1	1	2	1	1	2	1	1	1	1	1	2	3	1	2	2	1	2	1	1	1	1	1	1	1	11	1	10	3	7	1	2	4	3	1	3	22	#NULL!	#NULL!	7	2	1	1	1	1	1	2	9
East	2	1	1	3	1	3	3	1	1	1	1	2	3	3	1	2	2	1	1	1	1	1	1	1	1	1	13	2	12	3	7	1	2	3	3	3	4	23	15	8	7	1	1	2	1	1	1	2	9
East	2	1	1	4	1	1	2	1	2	1	1	2	1	1	1	1	1	1	1	1	1	2	1	2	1	1	7	1	11	3	8	2	2	1	3	1	3	23	5	6	7	1	1	1	1	1	2	2	9
East	2	1	1	3	1	1	1	1	1	1	1	1	1	1	1	1	1	1	1	1	1	1	1	1	1	1	7	1	7	2	7	1	3	1	5	1	5	24	30	6	6	2	1	1	1	1	1	1	8
East	2	1	1	2	1	2	1	1	1	1	1	1	1	2	1	1	1	1	1	1	1	1	1	1	1	1	8	1	8	2	7	1	3	1	4	1	4	#NULL!	15	7	7	1	1	1	1	1	1	1	7
East	2	1	1	2	1	2	2	1	1	1	2	1	1	1	1	1	1	1	1	2	1	1	1	1	1	1	9	1	9	2	7	1	5	2	3	1	5	21	15	6	7	2	1	2	1	1	1	1	9
East	2	1	1	3	1	1	1	1	1	1	1	1	1	1	1	1	1	1	1	1	1	1	1	1	1	1	7	1	7	2	7	1	3	1	5	1	5	23	5	7	7	2	2	1	1	1	1	1	9
East	2	1	1	2	1	2	1	1	1	3	1	1	1	1	1	1	1	1	1	1	1	1	2	1	1	1	9	1	7	2	9	2	2	1	3	1	4	24	15	7	6	2	1	1	1	1	1	1	8
East	2	1	1	2	1	1	2	2	1	1	1	1	2	1	1	1	1	1	2	1	1	2	2	2	1	1	10	1	9	2	9	2	3	3	5	2	5	23	20	6	6.5	2	1	1	1	1	1	1	8
East	2	1	1	4	1	1	1	1	1	1	1	1	1	1	1	1	1	1	1	1	1	1	1	1	1	1	7	1	7	2	7	1	4	1	5	1	5	23	10	5	6	1	1	1	1	1	2	1	8
East	2	1	1	2	1	1	1	1	1	1	1	1	1	1	1	1	1	1	1	1	1	1	1	1	1	1	7	1	7	2	7	1	4	2	5	1	4	23	5	7	5	1	1	1	1	1	1	1	7
East	2	1	1	2	1	2	2	2	2	2	1	2	2	2	1	2	2	1	1	1	1	1	2	2	2	1	12	1	13	3	9	2	2	2	3	3	4	23	5	6	7	1	2	2	1	1	1	1	9
East	2	1	1	4	1	2	1	1	1	2	1	1	1	2	1	1	1	2	1	1	1	1	1	1	2	1	8	1	9	2	9	2	5	2	4	2	4	23	10	6	7	2	1	1	1	1	1	1	8
East	2	1	1	3	1	1	1	1	1	1	1	1	1	3	1	1	1	1	1	1	1	1	1	1	1	1	7	1	9	2	7	1	4	1	5	1	5	23	5	6	6	1	1	1	1	1	1	1	7
East	2	1	1	2	1	1	1	1	1	1	1	1	1	1	1	1	1	1	1	1	1	1	1	1	1	1	7	1	7	2	7	1	2	2	4	3	4	23	30	#NULL!	7	1	1	1	1	1	1	1	7
East	2	1	1	3	1	1	2	1	1	1	1	1	1	1	1	1	1	1	1	1	1	1	1	1	1	1	7	1	8	2	7	1	3	4	3	1	4	23	5	6	6	1	1	1	1	1	1	2	8
East	2	1	1	2	1	3	3	1	1	2	3	1	1	4	1	2	2	1	4	1	1	1	1	1	1	1	16	2	12	3	8	2	2	1	3	1	3	1	1	6	6	1	1	1	1	1	1	1	7
East	2	1	1	2	1	1	1	1	1	1	1	1	2	1	1	1	1	1	1	1	1	1	2	1	1	1	9	1	7	2	7	1	3	1	5	1	4	23	1	#NULL!	6	1	1	1	1	1	1	1	7
East	2	1	1	2	1	1	2	1	1	1	1	1	2	1	1	2	2	2	1	1	1	1	1	2	1	1	10	1	9	2	8	2	2	3	3	4	2	23	30	6	6	1	1	1	1	1	1	1	7
East	2	1	1	2	1	1	1	1	1	1	1	1	1	1	1	1	1	1	1	1	1	1	1	1	1	1	7	1	7	2	7	1	3	2	5	1	4	22	15	6	7	1	3	1	1	1	1	1	9
East	2	1	1	3	1	1	2	1	1	1	1	1	1	1	1	1	1	1	1	1	1	1	1	1	1	2	7	1	8	2	8	2	4	2	5	1	5	23	5	6	7	1	1	1	1	1	1	1	7
East	2	1	1	3	1	2	1	1	1	2	1	1	1	2	1	1	1	1	1	1	1	1	1	1	1	1	8	1	8	2	8	2	3	1	4	1	4	23	3	6	7	1	1	1	1	1	1	1	7
East	2	1	1	4	1	1	1	1	1	1	1	1	1	1	1	1	1	1	1	1	1	1	1	1	1	1	7	1	7	2	7	1	4	2	5	2	5	#NULL!	#NULL!	#NULL!	7	1	1	1	1	1	1	1	7
East	2	1	1	2	1	1	2	1	1	2	1	1	1	3	1	1	1	1	2	1	1	1	2	1	1	1	9	1	10	3	8	2	5	1	5	1	5	24	1	#NULL!	6	1	1	1	1	1	1	1	7
East	2	1	1	2	1	2	2	1	1	2	2	1	1	2	1	1	1	1	1	1	1	1	2	1	1	1	10	1	9	2	8	2	3	1	5	1	4	24	10	6	6	1	1	1	1	1	3	1	9
East	2	1	1	3	1	1	1	1	1	1	1	1	1	1	1	1	1	1	1	1	1	1	1	1	1	1	7	1	7	2	7	1	5	1	5	1	5	24	10	7	5	1	1	1	1	1	1	1	7
East	2	1	1	2	1	2	2	2	2	1	1	1	1	2	1	1	2	1	2	1	1	2	2	2	1	1	11	1	11	3	9	2	4	1	5	1	5	#NULL!	10	6	7	1	1	1	1	1	1	1	7
East	2	1	1	3	1	1	1	1	1	1	1	1	1	1	1	1	1	1	1	1	1	1	1	1	1	1	7	1	7	2	7	1	5	1	5	1	5	23	10	6	7	1	1	1	1	1	1	1	7
East	2	1	1	2	1	1	1	1	1	2	1	1	1	1	1	1	1	1	1	1	1	1	1	1	1	1	7	1	7	2	8	2	4	1	1	1	1	23	3	6	7	1	1	1	1	1	1	1	7
East	2	1	1	3	1	1	1	1	1	1	1	1	1	1	1	1	1	1	1	1	1	1	1	1	1	1	7	1	7	2	7	1	4	1	5	1	5	23	5	6	6	1	1	1	1	1	1	1	7
[truncated: 28,476 more rows]
[truncated: 54 more columns]
